# Supplementary material for: Immune gene variation associated with chromosome-scale differences among individual zebrafish genomes
Source: Sci Rep. 2023 May 13;13:7777. doi: 10.1038/s41598-023-34467-3 (PMC10183018; doi:10.1038/s41598-023-34467-3)
Supplement: Supplementary file 2 — Supplementary Table S4. [file 41598_2023_34467_MOESM2_ESM.xlsx]

## Sheet: D. rerio dN-dS >1
D. rerio dN/dS > 1.0
Chromosome	Entrez	Symbol	Name	dN	dS	dN/dS
1	393749	tfdp1b	transcription factor Dp-1, b	3	2	1.5
1	100149425	LOC100149425	uncharacterized LOC100149425	14	12	1.16667
1	100007677	erbb4a	erb-b2 receptor tyrosine kinase 4a	9	1	9
1	100007523	si:dkey-79f11.10	si:dkey-79f11.10	7	4	1.75
1	567378	si:ch211-14k19.8	si:ch211-14k19.8	17	14	1.21429
1	558923	palb2	partner and localizer of BRCA2	30	19	1.57895
1	556298	micall2b	mical-like 2b	8	4	2
1	100536670	LOC100536670	fibrinogen alpha chain-like	2	1	2
1	794489	si:dkey-31e10.1	si:dkey-31e10.1	7	2	3.5
1	100538167	si:dkey-26i13.6	si:dkey-26i13.6	8	5	1.6
1	797712	si:dkey-26i13.5	si:dkey-26i13.5	5	4	1.25
1	797641	si:dkey-26i13.3	si:dkey-26i13.3	17	10	1.7
1	797518	LOC797518	guanine nucleotide-binding protein subunit alpha-12-like	22	3	7.33333
1	678547	brat1	BRCA1-associated ATM activator 1	6	4	1.5
1	569316	eif3bb	eukaryotic translation initiation factor 3, subunit Bb	8	4	2
1	323898	iqce	IQ motif containing E	8	4	2
1	393443	xpa	xeroderma pigmentosum, complementation group A	3	1	3
1	406379	tdrd7a	tudor domain containing 7 a	8	6	1.33333
1	100002387	LOC100002387	protein MGARP	14	6	2.33333
1	568926	LOC568926	ankyrin-1-like	48	46	1.04348
1	553528	LOC553528	OCIA domain-containing protein 1	3	2	1.5
1	101882365	LOC101882365	uncharacterized LOC101882365	11	3	3.66667
1	100148296	si:dkey-194g4.1	si:dkey-194g4.1	17	11	1.54545
1	100005017	LOC100005017	piggyBac transposable element-derived protein 4-like	10	5	2
1	103911975	LOC103911975	uncharacterized LOC103911975	8	5	1.6
1	100330143	LOC100330143	piggyBac transposable element-derived protein 4-like	7	6	1.16667
1	101886102	LOC101886102	uncharacterized LOC101886102	4	1	4
1	101883504	LOC101883504	uncharacterized LOC101883504	7	3	2.33333
1	557250	mtus1b	microtubule associated tumor suppressor 1b	41	23	1.78261
1	337459	cfap97	cilia and flagella associated protein 97	7	5	1.4
1	554148	pdlim3a	PDZ and LIM domain 3a	3	2	1.5
1	794766	si:dkey-192k22.2	si:dkey-192k22.2	8	4	2
1	561940	limch1a	LIM and calponin homology domains 1a	15	11	1.36364
1	795258	phox2ba	paired-like homeobox 2ba	8	3	2.66667
1	797069	march1	membrane-associated ring finger (C3HC4) 1	4	2	2
1	493610	med28	mediator complex subunit 28	2	1	2
1	317641	zcchc7	zinc finger, CCHC domain containing 7	2	1	2
1	100037374	fgfbp2b	fibroblast growth factor binding protein 2b	6	5	1.2
1	393368	zmynd10	zinc finger, MYND-type containing 10	5	1	5
1	558048	n4bp2	NEDD4 binding protein 2	19	5	3.8
1	558430	lcorl	ligand dependent nuclear receptor corepressor-like	29	17	1.70588
1	323681	tmem154	transmembrane protein 154	5	2	2.5
1	100004458	dchs2	dachsous cadherin-related 2	30	27	1.11111
1	553239	lrata	lecithin retinol acyltransferase a (phosphatidylcholine-retinol O-acyltransferase)	3	1	3
1	565974	map9	microtubule-associated protein 9	13	5	2.6
1	324197	toporsa	topoisomerase I binding, arginine/serine-rich a	6	4	1.5
1	101887161	tet2	tet methylcytosine dioxygenase 2	12	8	1.5
1	567619	si:dkey-25o16.4	si:dkey-25o16.4	20	11	1.81818
1	799510	cntln	centlein, centrosomal protein	12	11	1.09091
1	550526	timmdc1	translocase of inner mitochondrial membrane domain containing 1	3	1	3
1	550524	cbsa	cystathionine-beta-synthase a	3	1	3
1	560319	raph1b	Ras association (RalGDS/AF-6) and pleckstrin homology domains 1b	7	6	1.16667
1	100000151	si:dkey-22o12.2	si:dkey-22o12.2	2	1	2
1	555606	bora	bora, aurora kinase A activator	7	3	2.33333
1	103908890	LOC103908890	uncharacterized LOC103908890	3	1	3
1	406697	poll	polymerase (DNA directed), lambda	9	6	1.5
1	553642	hdhd1	haloacid dehalogenase-like hydrolase domain containing 1	2	1	2
1	100151112	mxra5	matrix-remodelling associated 5	20	15	1.33333
1	561803	gyg2	glycogenin 2	5	2	2.5
1	553534	nsun3	NOP2/Sun domain family, member 3	8	6	1.33333
1	101886777	LOC101886777	prediced GPI-anchored protein 23-like	3	2	1.5
1	103908935	LOC103908935	uncharacterized LOC103908935	6	4	1.5
1	100150349	si:dkey-27h10.2	si:dkey-27h10.2	14	3	4.66667
1	100150588	tceanc	transcription elongation factor A (SII) N-terminal and central domain containing	10	5	2
1	564207	fam193a	family with sequence similarity 193, member A	4	1	4
1	567331	sparcl1	SPARC-like 1	8	7	1.14286
1	767769	cep44	centrosomal protein 44	7	5	1.4
1	794006	sod3b	superoxide dismutase 3, extracellular b	4	1	4
1	793449	LOC793449	GTPase IMAP family member 4-like	7	6	1.16667
1	100307103	si:ch211-113e8.5	si:ch211-113e8.5	5	2	2.5
1	557188	vwa10.2	von Willebrand factor A domain containing 10, tandem duplicate 2	9	4	2.25
1	103909030	LOC103909030	mucin-2-like	19	8	2.375
1	324610	wu:fc34e06	wu:fc34e06	59	44	1.34091
1	565594	LOC565594	mucin-22	18	8	2.25
1	797788	LOC797788	zinc finger protein 239	5	2	2.5
1	100536567	si:dkey-22i16.9	si:dkey-22i16.9	5	3	1.66667
1	100002244	LOC100002244	uncharacterized LOC100002244	2	1	2
1	799968	LOC799968	transcription factor Sp4-like	17	14	1.21429
1	101882300	btbd18	BTB (POZ) domain containing 18	37	21	1.7619
1	100009631	slc43a1b	solute carrier family 43 (amino acid system L transporter), member 1b	5	4	1.25
1	571869	si:dkey-9i23.6	si:dkey-9i23.6	20	7	2.85714
1	100003139	tcirg1a	T-cell, immune regulator 1, ATPase, H+ transporting, lysosomal V0 subunit A3a	4	3	1.33333
1	101883068	cd5	CD5 molecule	12	4	3
1	100538303	LOC100538303	uncharacterized threonine-rich GPI-anchored glycoprotein PJ4664.02-like	80	53	1.50943
1	799879	LOC799879	novel protein containing SEA domains	8	6	1.33333
1	799643	LOC799643	novel protein containing SEA domains	16	10	1.6
1	103909146	LOC103909146	uncharacterized LOC103909146	5	2	2.5
1	100151507	si:ch211-243a20.3	si:ch211-243a20.3	3	1	3
1	559976	grin2bb	glutamate receptor, ionotropic, N-methyl D-aspartate 2B, genome duplicate b	8	1	8
1	560699	si:ch211-214c7.4	si:ch211-214c7.4	34	23	1.47826
1	494081	arhgef7b	Rho guanine nucleotide exchange factor (GEF) 7b	19	3	6.33333
1	101884727	LOC101884727	uncharacterized LOC101884727	22	17	1.29412
1	565708	si:ch211-287j19.6	si:ch211-287j19.6	16	5	3.2
1	102467219	mhc1zda	major histocompatibility complex class I ZDA	16	11	1.45455
1	445185	morc3b	MORC family CW-type zinc finger 3b	4	2	2
1	325423	fstl1a	follistatin-like 1a	3	2	1.5
1	393360	obfc1	oligonucleotide/oligosaccharide-binding fold containing 1	5	3	1.66667
1	100148091	si:ch211-281g13.5	si:ch211-281g13.5	21	6	3.5
1	768146	tsga10	testis specific, 10	3	1	3
1	559981	si:ch73-190m4.1	si:ch73-190m4.1	8	6	1.33333
1	559330	fam13a	family with sequence similarity 13, member A	7	6	1.16667
1	58026	psen2	presenilin 2	3	2	1.5
1	558278	etaa1	Ewing tumor-associated antigen 1	14	10	1.4
1	100535301	LOC100535301	mucin-2-like	12	4	3
1	654826	il15	interleukin 15	4	3	1.33333
1	555552	si:ch211-133l11.10	si:ch211-133l11.10	5	1	5
1	100008366	slc9a3r2	solute carrier family 9, subfamily A (NHE3, cation proton antiporter 3), member 3 regulator 2	10	4	2.5
1	335530	wu:fj19g03	wu:fj19g03	6	2	3
1	559550	si:ch211-202h22.8	si:ch211-202h22.8	3	2	1.5
1	558053	cdc25d	cell division cycle 25 homolog d	5	3	1.66667
1	678565	zgc:136791	zgc:136791	35	13	2.69231
1	559196	LOC559196	NACHT, LRR and PYD domains-containing protein 12-like	18	6	3
1	561595	si:ch211-196h16.5	si:ch211-196h16.5	6	1	6
1	561802	r3hcc1l	R3H domain and coiled-coil containing 1-like	6	5	1.2
1	555871	si:ch211-286b5.2	si:ch211-286b5.2	21	10	2.1
1	556026	si:ch211-286b5.4	si:ch211-286b5.4	5	4	1.25
1	100003646	si:ch211-286b5.6	si:ch211-286b5.6	5	4	1.25
1	100003760	si:ch211-286b5.8	si:ch211-286b5.8	9	3	3
1	101883549	LOC101883549	uncharacterized LOC101883549	10	3	3.33333
1	101884507	LOC101884507	B-cell receptor CD22-like	23	7	3.28571
1	103909420	LOC103909420	B-cell receptor CD22-like	22	4	5.5
1	103909390	LOC103909390	EGF-like module-containing mucin-like hormone receptor-like 3	5	1	5
1	100536910	LOC100536910	EGF-like module-containing mucin-like hormone receptor-like 1	7	5	1.4
1	569655	adgre10	adhesion G protein-coupled receptor E10	8	4	2
1	100320176	si:ch73-343l4.8	si:ch73-343l4.8	8	5	1.6
1	100537240	LOC100537240	CD209 antigen	9	4	2.25
1	100320246	si:ch73-343l4.2	si:ch73-343l4.2	12	7	1.71429
1	30491	c3a.2	complement component c3a, duplicate 2	38	29	1.31034
1	100004078	LOC100004078	GTPase IMAP family member 4-like	14	5	2.8
1	100334305	LOC100334305	uncharacterized LOC100334305	18	9	2
1	103910103	LOC103910103	GTPase IMAP family member 4-like	9	2	4.5
1	100334176	LOC100334176	GTPase IMAP family member 8	8	5	1.6
1	101886664	LOC101886664	GTPase IMAP family member 4-like	7	5	1.4
1	100538177	LOC100538177	coiled-coil domain-containing protein 1-like	3	1	3
1	100148249	LOC100148249	GTPase IMAP family member 4-like	11	6	1.83333
1	101886975	LOC101886975	uncharacterized LOC101886975	55	24	2.29167
1	100148752	LOC100148752	nonsense-mediated mRNA decay protein 2-like	9	5	1.8
1	100151328	LOC100151328	B-cell receptor CD22	7	2	3.5
1	100006166	si:ch211-1f22.1	si:ch211-1f22.1	2	1	2
1	100150661	LOC100150661	B-cell receptor CD22-like	4	3	1.33333
1	793287	LOC793287	B-cell receptor CD22-like	17	9	1.88889
1	100149247	LOC100149247	B-cell receptor CD22-like	16	8	2
1	100006649	LOC100006649	Schwann cell myelin protein-like	6	4	1.5
1	100147925	LOC100147925	B-cell receptor CD22-like	29	16	1.8125
1	103909461	LOC103909461	sialic acid-binding Ig-like lectin 13	25	8	3.125
1	100332786	LOC100332786	B-cell receptor CD22-like	28	14	2
1	751731	tspan34	tetraspanin 34	3	2	1.5
1	101883531	LOC101883531	B-cell receptor CD22-like	43	7	6.14286
1	100333105	LOC100333105	B-cell receptor CD22-like	22	6	3.66667
1	100333244	LOC100333244	B-cell receptor CD22-like	32	9	3.55556
1	101883847	LOC101883847	B-cell receptor CD22-like	23	11	2.09091
1	103909469	LOC103909469	B-cell receptor CD22-like	23	9	2.55556
1	100135433	sc:d0284	sc:d0284	9	4	2.25
1	101883449	LOC101883449	CMRF35-like molecule 3	8	3	2.66667
1	101882159	LOC101882159	polymeric immunoglobulin receptor-like	3	2	1.5
1	101882213	LOC101882213	CMRF35-like molecule 8	15	10	1.5
1	101886912	LOC101886912	CMRF35-like molecule 8	17	8	2.125
1	101882350	LOC101882350	polymeric immunoglobulin receptor-like	17	13	1.30769
1	101882285	LOC101882285	polymeric immunoglobulin receptor-like	11	9	1.22222
1	100537348	LOC100537348	CMRF35-like molecule 8	4	2	2
1	796649	si:ch211-114l13.9	si:ch211-114l13.9	2	1	2
1	796740	si:ch211-114l13.4	si:ch211-114l13.4	7	4	1.75
1	100334029	si:ch73-236c18.5	si:ch73-236c18.5	10	8	1.25
1	100334101	LOC100334101	protein NLRC3-like	5	2	2.5
1	101882930	LOC101882930	polymeric immunoglobulin receptor-like	19	10	1.9
1	100333959	si:ch211-233g6.2	si:ch211-233g6.2	4	2	2
1	572225	LOC572225	zinc finger protein 501-like	4	3	1.33333
1	792547	zgc:174890	zgc:174890	23	14	1.64286
1	100334715	LOC100334715	protein NLRC3-like	21	14	1.5
1	101884874	LOC101884874	stonustoxin subunit alpha-like	13	3	4.33333
1	100334800	LOC100334800	microfibril-associated glycoprotein 4-like	4	3	1.33333
1	101886340	LOC101886340	anoctamin-1-like	2	1	2
1	103909555	si:zfos-2330d3.6	si:zfos-2330d3.6	27	5	5.4
1	555374	LOC555374	microfibril-associated glycoprotein 4-like	14	4	3.5
1	100538070	si:ch1073-110a20.2	si:ch1073-110a20.2	23	7	3.28571
1	100535454	LOC100535454	general transcription factor 3C polypeptide 1-like	11	3	3.66667
1	100330916	LOC100330916	uncharacterized LOC100330916	26	19	1.36842
2	568694	ftr93	finTRIM family, member 93	16	2	8
2	567583	si:ch211-241e1.5	si:ch211-241e1.5	9	3	3
2	567640	LOC567640	laminin subunit alpha-3	9	7	1.28571
2	555979	slc22a23	solute carrier family 22, member 23	10	8	1.25
2	793127	c8b	complement component 8, beta polypeptide	8	6	1.33333
2	101882074	LOC101882074	leucine-rich repeat-containing protein 52-like	3	1	3
2	406311	pik3r3a	phosphoinositide-3-kinase, regulatory subunit 3a (gamma)	4	2	2
2	570768	ipp	intracisternal A particle-promoted polypeptide	8	3	2.66667
2	359832	tmtopsa	teleost multiple tissue opsin a	5	1	5
2	406771	cwc25	CWC25 spliceosome-associated protein homolog (S. cerevisiae)	5	2	2.5
2	393447	slc35d1b	solute carrier family 35 (UDP-GlcA/UDP-GalNAc transporter), member D1b	3	2	1.5
2	101886095	si:ch73-344o19.1	si:ch73-344o19.1	7	5	1.4
2	100149582	si:ch211-71m22.1	si:ch211-71m22.1	2	1	2
2	100004448	wu:fi34b01	wu:fi34b01	13	5	2.6
2	103909783	LOC103909783	glutamate-rich protein 6-like	4	1	4
2	100004736	acbd5b	acyl-CoA binding domain containing 5b	8	5	1.6
2	100332570	evi5a	ecotropic viral integration site 5a	10	8	1.25
2	554138	rpap2	RNA polymerase II associated protein 2	16	4	4
2	101882576	lrrc53	leucine rich repeat containing 53	20	17	1.17647
2	553588	zgc:110130	zgc:110130	2	1	2
2	568316	prkag2b	protein kinase, AMP-activated, gamma 2 non-catalytic subunit b	6	3	2
2	103909890	sgip1b	SH3-domain GRB2-like (endophilin) interacting protein 1b	3	1	3
2	795615	LOC795615	gag-like protein	3	2	1.5
2	798310	si:dkey-34k9.3	si:dkey-34k9.3	10	5	2
2	100537646	LOC100537646	uncharacterized LOC100537646	2	1	2
2	101882443	LOC101882443	uncharacterized LOC101882443	20	6	3.33333
2	101882511	LOC101882511	uncharacterized LOC101882511	3	2	1.5
2	555841	pimr55	Pim proto-oncogene, serine/threonine kinase, related 55	3	1	3
2	559017	arhgef4	Rho guanine nucleotide exchange factor (GEF) 4	55	43	1.27907
2	100001940	amer3	APC membrane recruitment protein 3	32	23	1.3913
2	567487	pimr140	Pim proto-oncogene, serine/threonine kinase, related 140	8	4	2
2	393729	rwdd3	RWD domain containing 3	2	1	2
2	101884986	si:ch211-153l6.6	si:ch211-153l6.6	14	9	1.55556
2	573998	dusp12	dual specificity phosphatase 12	3	2	1.5
2	336351	prg4a	proteoglycan 4a	3	2	1.5
2	553324	dnajc1	DnaJ (Hsp40) homolog, subfamily C, member 1	4	3	1.33333
2	556220	si:dkey-29d8.3	si:dkey-29d8.3	3	1	3
2	100007481	pimr67	Pim proto-oncogene, serine/threonine kinase, related 67	3	2	1.5
2	557052	hfm1	HFM1, ATP-dependent DNA helicase homolog (S. cerevisiae)	16	12	1.33333
2	566645	espnlb	espin-like b	8	6	1.33333
2	559784	amotl2b	angiomotin like 2b	7	6	1.16667
2	561283	LOC561283	uncharacterized LOC561283	2	1	2
2	497637	xirp1	xin actin binding repeat containing 1	18	16	1.125
2	792721	pimr68	Pim proto-oncogene, serine/threonine kinase, related 68	3	2	1.5
2	103910057	LOC103910057	zinc finger protein ZIC 1-like	10	3	3.33333
2	564584	nck1a	NCK adaptor protein 1a	2	1	2
2	101883139	LOC101883139	zinc finger protein GLIS1-like	6	3	2
2	323659	asph	aspartate beta-hydroxylase	6	2	3
2	568213	tesk2	testis-specific kinase 2	6	5	1.2
2	447804	lyn	LYN proto-oncogene, Src family tyrosine kinase	2	1	2
2	393302	zgc:56556	zgc:56556	3	1	3
2	556301	rbm33b	RNA binding motif protein 33b	6	3	2
2	100001725	emilin2	elastin microfibril interfacer 2	7	6	1.16667
2	101886237	LOC101886237	MAM and LDL-receptor class A domain-containing protein 1-like	6	2	3
2	559790	si:ch211-106h4.4	si:ch211-106h4.4	24	18	1.33333
2	561671	si:ch211-106h4.9	si:ch211-106h4.9	20	13	1.53846
2	561742	si:ch211-106h4.12	si:ch211-106h4.12	5	1	5
2	558911	nol7	nucleolar protein 7	3	1	3
2	100005714	otulinb	OTU deubiquitinase with linear linkage specificity b	5	4	1.25
2	541495	ccdc24	coiled-coil domain containing 24	7	5	1.4
2	100536987	kiaa0040	KIAA0040 ortholog	2	1	2
2	553808	ankrd45	ankyrin repeat domain 45	3	2	1.5
2	103910087	LOC103910087	uncharacterized LOC103910087	5	1	5
2	100536571	LOC100536571	uncharacterized LOC100536571	7	2	3.5
2	100538115	LOC100538115	uncharacterized LOC100538115	4	3	1.33333
2	101882218	LOC101882218	uncharacterized LOC101882218	6	1	6
2	541535	golim4b	golgi integral membrane protein 4b	4	3	1.33333
2	558094	phc3	polyhomeotic homolog 3 (Drosophila)	7	6	1.16667
2	406352	hnrnpc	heterogeneous nuclear ribonucleoprotein C	5	4	1.25
2	567822	LOC567822	paramyosin	20	19	1.05263
2	101883961	LOC101883961	C-C motif chemokine 20-like	2	1	2
2	407703	znf622	zinc finger protein 622	4	3	1.33333
2	570455	LOC570455	25-hydroxycholesterol 7-alpha-hydroxylase	6	4	1.5
2	570286	ftr02	finTRIM family, member 2	7	6	1.16667
2	100301515	ftr03	finTRIM family, member 3	10	6	1.66667
2	570251	LOC570251	E3 ubiquitin/ISG15 ligase TRIM25	5	3	1.66667
2	797387	ftr06	finTRIM family, member 6	8	7	1.14286
2	570209	ftr07	finTRIM family, member 7	10	4	2.5
2	570163	LOC570163	tripartite motif-containing protein 16	17	16	1.0625
2	570079	LOC570079	E3 ubiquitin/ISG15 ligase TRIM25-like	13	11	1.18182
2	568941	oc90	otoconin 90	8	2	4
2	103910106	hhla1	HERV-H LTR-associating 1	5	4	1.25
2	571442	LOC571442	tripartite motif-containing protein 16-like	4	3	1.33333
2	100150565	LOC100150565	dual specificity protein phosphatase 14-like	3	2	1.5
2	562315	ftr16	finTRIM family, member 16	6	5	1.2
2	563072	gbp3	guanylate binding protein 3	20	7	2.85714
2	101882053	LOC101882053	golgin subfamily A member 6-like protein 22	2	1	2
2	100002136	ece2a	endothelin converting enzyme 2a	6	5	1.2
2	100004199	LOC100004199	uncharacterized LOC100004199	4	1	4
2	100536808	si:ch211-66k16.27	si:ch211-66k16.27	4	1	4
2	101882558	si:ch211-66k16.28	si:ch211-66k16.28	21	20	1.05
2	100003458	aknad1	AKNA domain containing 1	34	20	1.7
2	100319971	fndc7rs1	fibronectin type III domain containing 7, related sequence 1	86	79	1.08861
2	103910120	LOC103910120	DNA-directed RNA polymerase subunit beta''-like	10	4	2.5
2	100334077	si:ch211-165b10.3	si:ch211-165b10.3	3	1	3
2	560422	LOC560422	tripartite motif-containing protein 16-like protein	10	9	1.11111
2	619192	ftr24	finTRIM family, member 24	20	15	1.33333
2	101882560	LOC101882560	tripartite motif-containing protein 16-like	7	5	1.4
2	560786	ftr27	finTRIM family, member 27	10	7	1.42857
2	793760	klf6b	Kruppel-like factor 6b	4	2	2
2	100536834	LOC100536834	macrophage mannose receptor 1-like	15	13	1.15385
2	103910125	LOC103910125	macrophage mannose receptor 1-like	15	5	3
2	103910126	LOC103910126	macrophage mannose receptor 1-like	13	11	1.18182
2	101885237	LOC101885237	macrophage mannose receptor 1-like	10	5	2
2	100333077	si:dkey-53k12.5	si:dkey-53k12.5	5	4	1.25
2	101885374	LOC101885374	natural killer cell receptor 2B4-like	7	6	1.16667
2	101884471	LOC101884471	SLAM family member 9-like	14	7	2
2	101884525	LOC101884525	SLAM family member 9-like	3	1	3
2	101885001	LOC101885001	SLAM family member 7-like	8	6	1.33333
2	101882795	LOC101882795	uncharacterized LOC101882795	21	2	10.5
2	100126813	cactin	cactin	2	1	2
2	101882182	LOC101882182	SLAM family member 9-like	16	3	5.33333
2	565319	ahrrb	aryl-hydrocarbon receptor repressor b	9	5	1.8
2	101883868	LOC101883868	calcium/calmodulin-dependent 3',5'-cyclic nucleotide phosphodiesterase 1C-like	4	1	4
2	100329883	LOC100329883	FYVE and coiled-coil domain-containing protein 1-like	23	19	1.21053
2	100332108	LOC100332108	polymeric immunoglobulin receptor-like	10	4	2.5
2	103910132	LOC103910132	polymeric immunoglobulin receptor-like	4	2	2
2	103910135	LOC103910135	polymeric immunoglobulin receptor-like	5	2	2.5
2	100332092	LOC100332092	CMRF35-like molecule 1	10	2	5
2	100332384	si:ch211-215e19.3	si:ch211-215e19.3	24	6	4
2	100331594	pigrl3.2	polymeric immunoglobulin receptor-like	7	5	1.4
2	100001870	LOC100001870	CMRF35-like molecule 7	8	4	2
2	100536621	pigrl2.6	polymeric immunoglobulin receptor-like	3	1	3
2	100536139	LOC100536139	CMRF35-like molecule 9	15	2	7.5
2	100149132	LOC100149132	polymeric immunoglobulin receptor-like	20	6	3.33333
2	100149387	LOC100149387	polymeric immunoglobulin receptor-like	7	6	1.16667
2	100329508	LOC100329508	polymeric immunoglobulin receptor-like	6	1	6
2	101884669	LOC101884669	interleukin-6 receptor subunit beta-like	9	5	1.8
2	415161	sirt6	sirtuin 6	8	2	4
2	497366	im:7138239	im:7138239	5	4	1.25
2	100534973	LOC100534973	piezo-type mechanosensitive ion channel component 2-like	53	5	10.6
2	100331115	mex3d	mex-3 RNA binding family member D	2	1	2
2	100002225	map2k2b	mitogen-activated protein kinase kinase 2b	4	3	1.33333
2	100151151	si:ch73-203a8.1	si:ch73-203a8.1	41	27	1.51852
2	100150696	si:ch211-155e24.3	si:ch211-155e24.3	3	2	1.5
2	101882640	LOC101882640	zinc finger protein 391-like	9	7	1.28571
2	407981	epb41l3b	erythrocyte membrane protein band 4.1-like 3b	6	4	1.5
2	494449	ncstn	nicastrin	8	7	1.14286
2	100332639	LOC100332639	protein APCDD1-like	6	4	1.5
2	100333916	LOC100333916	myomegalin	6	3	2
2	794129	mau2	MAU2 sister chromatid cohesion factor	2	1	2
2	101886196	LOC101886196	protein Dos-like	9	7	1.28571
2	558589	ftr65	finTRIM family, member 65	21	9	2.33333
2	550365	ftr29	finTRIM family, member 29	9	3	3
2	100535574	ftr30	finTRIM family, member 30	3	1	3
2	100301513	ftr34	finTRIM family, member 34	16	2	8
2	100126118	zgc:173666	zgc:173666	2	1	2
2	567984	LOC567984	novel protein similar to H.sapiens tripartite motif-containing	22	5	4.4
2	100005971	ftr39p	finTRIM family, member 39, pseudogene	19	4	4.75
2	100006950	LOC100006950	tripartite motif-containing protein 16-like	8	4	2
3	102467220	mhc1zfa	major histocompatibility complex class I ZFA	14	4	3.5
3	557514	LOC557514	gastrula zinc finger protein XlCGF49.1	9	8	1.125
3	103908661	LOC103908661	gastrula zinc finger protein XlCGF49.1-like	9	7	1.28571
3	101885586	LOC101885586	gastrula zinc finger protein XlCGF26.1-like	10	6	1.66667
3	792627	LOC792627	zinc finger protein OZF-like	19	10	1.9
3	100007467	LOC100007467	GTPase IMAP family member 8-like	4	1	4
3	100534814	LOC100534814	zinc finger protein 501-like	8	7	1.14286
3	101885714	LOC101885714	uncharacterized LOC101885714	5	4	1.25
3	563036	LOC563036	uncharacterized LOC563036	35	8	4.375
3	101884176	LOC101884176	interferon-induced very large GTPase 1-like	14	7	2
3	100535743	LOC100535743	uncharacterized LOC100535743	4	2	2
3	100006932	LOC100006932	zinc-binding protein A33-like	5	1	5
3	100007732	zgc:172253	zgc:172253	7	4	1.75
3	103910182	LOC103910182	GTPase IMAP family member 3-like	7	4	1.75
3	560278	LOC560278	uncharacterized LOC560278	8	2	4
3	100331609	LOC100331609	GTPase IMAP family member 8-like	13	3	4.33333
3	792833	tmem184bb	transmembrane protein 184bb	2	1	2
3	103910187	LOC103910187	uncharacterized LOC103910187	25	19	1.31579
3	793342	LOC793342	caspase recruitment domain-containing protein 11-like	7	5	1.4
3	101884245	LOC101884245	interferon-induced very large GTPase 1-like	32	24	1.33333
3	100007754	LOC100007754	interferon-induced very large GTPase 1-like	4	3	1.33333
3	101884769	LOC101884769	GPI-linked NAD(P)(+)--arginine ADP-ribosyltransferase 1-like	12	11	1.09091
3	101884509	LOC101884509	interferon-induced very large GTPase 1-like	15	6	2.5
3	100007727	LOC100007727	interferon-induced very large GTPase 1-like	49	32	1.53125
3	101883092	LOC101883092	interferon-induced very large GTPase 1-like	25	21	1.19048
3	101883155	LOC101883155	interferon-induced very large GTPase 1-like	35	24	1.45833
3	100332238	LOC100332238	interferon-induced very large GTPase 1-like	18	6	3
3	559062	si:dkey-175d9.2	si:dkey-175d9.2	39	24	1.625
3	558785	si:ch211-131e11.21	si:ch211-131e11.21	16	9	1.77778
3	100000683	si:ch211-131e11.19	si:ch211-131e11.19	18	7	2.57143
3	553628	ftr43	finTRIM family, member 43	12	4	3
3	100137114	ftr50	finTRIM family, member 50	17	5	3.4
3	100330744	LOC100330744	tripartite motif-containing protein 47-like	16	5	3.2
3	100001589	LOC100001589	tripartite motif-containing protein 47-like	8	7	1.14286
3	101885565	LOC101885565	interferon-induced very large GTPase 1-like	14	1	14
3	101886663	LOC101886663	uncharacterized LOC101886663	17	14	1.21429
3	103908634	si:ch73-106l15.3	si:ch73-106l15.3	19	6	3.16667
3	100333005	si:ch73-106l15.2	si:ch73-106l15.2	17	3	5.66667
3	101885345	LOC101885345	uncharacterized LOC101885345	18	5	3.6
3	100333266	LOC100333266	uncharacterized LOC100333266	4	3	1.33333
3	100149903	LOC100149903	interferon-induced very large GTPase 1-like	5	1	5
3	100334219	LOC100334219	GTPase IMAP family member 8	10	7	1.42857
3	100536746	LOC100536746	gastrula zinc finger protein XlCGF71.1-like	3	1	3
3	101882201	LOC101882201	zinc finger protein 479-like	5	2	2.5
3	101882267	LOC101882267	zinc finger protein 501-like	8	2	4
3	101882600	LOC101882600	gastrula zinc finger protein XlCGF7.1-like	11	3	3.66667
3	101884473	LOC101884473	zinc finger protein 501-like	22	8	2.75
3	101883514	LOC101883514	gastrula zinc finger protein XlCGF57.1-like	10	8	1.25
3	101884644	LOC101884644	zinc finger protein 160-like	12	7	1.71429
3	792293	zgc:173577	zgc:173577	17	9	1.88889
3	100148637	LOC100148637	gastrula zinc finger protein XlCGF7.1-like	5	4	1.25
3	101886187	LOC101886187	zinc finger protein 525-like	11	8	1.375
3	692274	zgc:136308	zgc:136308	2	1	2
3	100331003	LOC100331003	zinc finger protein 583-like	15	13	1.15385
3	100003410	zgc:174623	zgc:174623	6	5	1.2
3	394086	hook2	hook microtubule-tethering protein 2	2	1	2
3	561579	trim35-21	tripartite motif containing 35-21	6	4	1.5
3	561511	trim35-25	tripartite motif containing 35-25	6	5	1.2
3	561381	trim35-22	tripartite motif containing 35-22	10	5	2
3	562814	trim35-19	tripartite motif containing 35-19	7	3	2.33333
3	100334237	si:ch211-51i16.1	si:ch211-51i16.1	9	7	1.28571
3	101882582	LOC101882582	NAD(P)(+)--arginine ADP-ribosyltransferase 2-like	5	4	1.25
3	100537504	LOC100537504	ecto-ADP-ribosyltransferase 5-like	18	3	6
3	100332478	LOC100332478	erythroblast NAD(P)(+)--arginine ADP-ribosyltransferase-like	5	1	5
3	541547	zgc:113250	zgc:113250	20	8	2.5
3	799678	LOC799678	tripartite motif-containing protein 35-like	20	15	1.33333
3	100334716	LOC100334716	interferon-induced guanylate-binding protein 2-like	9	5	1.8
3	100322630	si:ch211-209n20.1	si:ch211-209n20.1	2	1	2
3	100535828	LOC100535828	NAD(P)(+)--arginine ADP-ribosyltransferase 2-like	14	4	3.5
3	100536045	LOC100536045	G2/M phase-specific E3 ubiquitin-protein ligase-like	6	3	2
3	101883776	LOC101883776	uncharacterized LOC101883776	15	13	1.15385
3	566726	pctp	phosphatidylcholine transfer protein	3	1	3
3	553735	zgc:112965	zgc:112965	3	1	3
3	100537913	LOC100537913	uncharacterized LOC100537913	7	2	3.5
3	564237	LOC564237	uncharacterized LOC564237	6	1	6
3	103910213	LOC103910213	dynein heavy chain-like	3	1	3
3	564542	si:dkey-254e1.1	si:dkey-254e1.1	16	13	1.23077
3	569563	coro7	coronin 7	19	4	4.75
3	561462	cyp2k8	cytochrome P450	12	10	1.2
3	101882181	LOC101882181	uncharacterized LOC101882181	14	11	1.27273
3	553188	sun1	Sad1 and UNC84 domain containing 1	18	1	18
3	393832	zgc:77748	zgc:77748	8	4	2
3	450003	gcdhb	glutaryl-CoA dehydrogenase b	4	3	1.33333
3	792516	nfil3-2	nuclear factor, interleukin 3 regulated, member 2	6	5	1.2
3	793004	si:ch211-108d22.2	si:ch211-108d22.2	35	11	3.18182
3	101884073	LOC101884073	uncharacterized LOC101884073	32	27	1.18519
3	101884177	LOC101884177	uncharacterized LOC101884177	5	2	2.5
3	751109	epor	erythropoietin receptor	4	3	1.33333
3	321880	hn1l	hematological and neurological expressed 1-like	4	1	4
3	369197	stat5a	signal transducer and activator of transcription 5a	12	1	12
3	100148871	dhx58	DEXH (Asp-Glu-X-His) box polypeptide 58	10	6	1.66667
3	100002366	gaa	glucosidase, alpha; acid (Pompe disease, glycogen storage disease type II)	7	6	1.16667
3	100150672	cbx8a	chromobox homolog 8a (Pc class homolog, Drosophila)	3	1	3
3	100004545	LOC100004545	serine protease 27-like	13	2	6.5
3	100006550	zgc:163079	zgc:163079	11	2	5.5
3	100006618	mettl2a	methyltransferase like 2A	8	7	1.14286
3	368754	si:busm1-163l24.4	si:busm1-163l24.4	6	2	3
3	368753	si:busm1-163l24.3	si:busm1-163l24.3	16	14	1.14286
3	553673	zgc:112038	zgc:112038	9	8	1.125
3	768292	zgc:153968	zgc:153968	6	2	3
3	360134	ifnphi1	interferon phi 1	4	2	2
3	557782	b4galnt2.2	beta-1,4-N-acetyl-galactosaminyl transferase 2, tandem duplicate 2	3	1	3
3	30335	eve1	even-skipped-like1	3	1	3
3	405781	nfe2l1a	nuclear factor, erythroid 2-like 1a	11	4	2.75
3	796490	pdgfbb	platelet-derived growth factor beta polypeptide b	5	2	2.5
3	100135062	csf2rb	colony stimulating factor 2 receptor, beta, low-affinity (granulocyte-macrophage)	13	7	1.85714
3	796843	LOC796843	nuclear body protein SP140-like protein	13	4	3.25
3	555649	si:dkey-68o6.4	si:dkey-68o6.4	10	8	1.25
3	555278	LOC555278	interferon-induced very large GTPase 1-like	22	18	1.22222
3	795494	si:ch211-256m1.8	si:ch211-256m1.8	13	11	1.18182
3	793920	il2rb	interleukin 2 receptor, beta	7	5	1.4
3	553244	tom1	target of myb1 membrane trafficking protein	9	1	9
3	767722	foxred2	FAD-dependent oxidoreductase domain containing 2	13	9	1.44444
3	100004372	ptx4	pentraxin 4, long	15	9	1.66667
3	101886115	LOC101886115	uncharacterized LOC101886115	4	1	4
3	569041	suv420h2	suppressor of variegation 4-20 homolog 2 (Drosophila)	5	3	1.66667
3	100001051	LOC100001051	glycine-rich cell wall structural protein-like	5	4	1.25
3	569910	armc5	armadillo repeat containing 5	19	16	1.1875
3	100538154	moto	minamoto	19	9	2.11111
3	492710	aldh16a1	aldehyde dehydrogenase 16 family, member A1	15	5	3
3	100006523	zgc:198419	zgc:198419	3	1	3
3	100534715	LOC100534715	uncharacterized LOC100534715	3	1	3
3	558079	si:ch211-195b15.8	si:ch211-195b15.8	5	3	1.66667
3	101885079	si:ch73-248e21.5	si:ch73-248e21.5	21	14	1.5
3	100001739	mmp25a	matrix metallopeptidase 25a	6	2	3
3	100001119	prr14	proline rich 14	15	5	3
3	791531	casp6l1	caspase 6, apoptosis-related cysteine peptidase, like 1	5	3	1.66667
3	664751	casp6l2	caspase 6, apoptosis-related cysteine peptidase, like 2	9	3	3
3	560447	LOC560447	deleted in malignant brain tumors 1 protein-like	34	16	2.125
3	101886073	LOC101886073	scavenger receptor cysteine-rich type 1 protein M130-like	3	1	3
3	100147938	LOC100147938	deleted in malignant brain tumors 1 protein-like	25	7	3.57143
3	100535958	ighv4-5	immunoglobulin heavy variable 4-5	6	5	1.2
3	100151267	tac4	tachykinin 4 (hemokinin)	2	1	2
3	445396	rbbp6	retinoblastoma binding protein 6	6	3	2
3	565404	gpatch8	G patch domain containing 8	12	10	1.2
3	100332647	si:ch211-198m17.1	si:ch211-198m17.1	13	3	4.33333
3	100006087	si:dkeyp-57f11.2	si:dkeyp-57f11.2	25	16	1.5625
3	777751	zgc:154169	zgc:154169	2	1	2
3	100334411	si:ch211-232p21.6	si:ch211-232p21.6	2	1	2
3	100101646	zgc:165423	zgc:165423	7	6	1.16667
3	561360	si:dkey-27o4.1	si:dkey-27o4.1	61	30	2.03333
3	555586	ftsj2	FtsJ RNA methyltransferase homolog 2 (E. coli)	8	6	1.33333
3	563674	il4r.2	interleukin 4 receptor, tandem duplicate 2	14	7	2
3	503594	il4r.1	interleukin 4 receptor, tandem duplicate 1	19	8	2.375
3	795632	si:ch211-207b24.4	si:ch211-207b24.4	2	1	2
3	567112	ftr41	finTRIM family, member 41	8	6	1.33333
3	566988	ftr94	finTRIM family, member 94	9	1	9
3	566593	trim35-12	tripartite motif containing 35-12	6	5	1.2
3	768149	samd1a	sterile alpha motif domain containing 1a	4	2	2
3	101882679	LOC101882679	uncharacterized LOC101882679	2	1	2
3	100134975	il21r.2	interleukin 21 receptor, tandem duplicate 2	5	4	1.25
3	100134976	il21r.1	interleukin 21 receptor, tandem duplicate 1	9	8	1.125
3	101882899	LOC101882899	uncharacterized LOC101882899	24	23	1.04348
3	569842	sc:d0202	sc:d0202	14	9	1.55556
3	100141487	si:ch211-66e2.3	si:ch211-66e2.3	6	2	3
3	100001908	LOC100001908	uncharacterized LOC100001908	7	3	2.33333
3	100332480	si:dkey-120c6.5	si:dkey-120c6.5	13	5	2.6
3	431730	cdc42ep4a	CDC42 effector protein (Rho GTPase binding) 4a	5	3	1.66667
3	100147988	LOC100147988	charged multivesicular body protein 6-like	3	1	3
3	100004850	aatka	apoptosis-associated tyrosine kinase a	25	20	1.25
3	101883991	LOC101883991	CUB and sushi domain-containing protein 2-like	11	4	2.75
3	541387	zgc:113210	zgc:113210	2	1	2
3	566011	LOC566011	zinc finger protein 2	5	4	1.25
3	556557	LOC556557	retinol dehydrogenase 8-like	5	4	1.25
3	100002730	si:ch73-208g10.1	si:ch73-208g10.1	38	16	2.375
3	566194	LOC566194	vascular cell adhesion protein 1-like	15	5	3
3	553697	ubald1b	UBA-like domain containing 1b	5	4	1.25
3	566516	mpg	N-methylpurine DNA glycosylase	10	5	2
3	571549	kank2	KN motif and ankyrin repeat domains 2	15	14	1.07143
3	101885631	LOC101885631	5-hydroxytryptamine receptor 3A-like	8	2	4
3	677742	lgals3bpa	lectin, galactoside-binding, soluble, 3 binding protein a	18	17	1.05882
3	550351	zgc:112492	zgc:112492	9	8	1.125
3	100149241	LOC100149241	transmembrane channel-like protein 6	14	13	1.07692
3	101883902	LOC101883902	putative heterogeneous nuclear ribonucleoprotein A1-like 3	2	1	2
3	101883850	LOC101883850	5-hydroxytryptamine receptor 3C-like	6	5	1.2
3	103910342	LOC103910342	neuronal acetylcholine receptor subunit alpha-5-like	5	2	2.5
3	100535802	LOC100535802	von Willebrand factor A domain-containing protein 3A-like	18	14	1.28571
3	100535848	sdr42e2	short chain dehydrogenase/reductase family 42E, member 2	3	2	1.5
3	100001465	LOC100001465	NACHT, LRR and PYD domains-containing protein 12-like	61	18	3.38889
3	558764	dhrs7ca	dehydrogenase/reductase (SDR family) member 7Ca	8	4	2
3	103908723	LOC103908723	immunoglobulin lambda-like polypeptide 1	6	3	2
3	101883546	LOC101883546	uncharacterized LOC101883546	7	6	1.16667
3	553738	zgc:113030	zgc:113030	2	1	2
3	100003714	si:ch73-366l1.5	si:ch73-366l1.5	5	4	1.25
3	570782	mfsd11	major facilitator superfamily domain containing 11	2	1	2
3	100330159	LOC100330159	glutamine-rich protein 2-like	7	2	3.5
3	767737	foxj1a	forkhead box J1a	4	2	2
3	572245	noxo1a	NADPH oxidase organizer 1a	2	1	2
3	570207	gprc5b	G protein-coupled receptor, class C, group 5, member B	4	3	1.33333
4	100009658	mansc1	MANSC domain containing 1	5	4	1.25
4	101884233	gen1	GEN1 Holliday junction 5' flap endonuclease	13	10	1.3
4	566781	aim1b	absent in melanoma 1b	104	52	2
4	101884805	LOC101884805	melanocortin-2 receptor aCCessory protein 2B-like	5	3	1.66667
4	569006	upf2	UPF2 regulator of nonsense transcripts homolog (yeast)	4	3	1.33333
4	103910251	LOC103910251	retinal homeobox protein Rax-like	3	2	1.5
4	103910406	LOC103910406	flocculation protein FLO11-like	9	2	4.5
4	100006191	LOC100006191	zinc-binding protein A33-like	5	4	1.25
4	103910370	LOC103910370	sialic acid-binding Ig-like lectin 7	5	3	1.66667
4	100333287	LOC100333287	B-cell receptor CD22	19	8	2.375
4	101882044	LOC101882044	B-cell receptor CD22-like	24	15	1.6
4	100006541	si:ch73-177h5.3	si:ch73-177h5.3	16	8	2
4	100007376	LOC100007376	secretory phospholipase A2 receptor	10	5	2
4	103910408	LOC103910408	secretory phospholipase A2 receptor-like	27	6	4.5
4	794725	tmem229a	transmembrane protein 229A	5	2	2.5
4	406737	cd9b	CD9 molecule b	7	6	1.16667
4	559160	si:ch211-214j24.14	si:ch211-214j24.14	6	2	3
4	558542	si:dkey-14d8.2	si:dkey-14d8.2	7	5	1.4
4	101884942	cd5l	CD5 molecule-like	6	4	1.5
4	103910377	LOC103910377	putative DMBT1-like protein	6	4	1.5
4	100334600	si:ch73-352p4.5	si:ch73-352p4.5	15	7	2.14286
4	100329285	slc5a8	solute carrier family 5 (sodium/monocarboxylate cotransporter), member 8	14	8	1.75
4	101883146	ppp1r3aa	protein phosphatase 1, regulatory subunit 3Aa	51	23	2.21739
4	393114	zgc:55888	zgc:55888	7	2	3.5
4	407708	lmf2b	lipase maturation factor 2b	17	16	1.0625
4	101884436	si:ch73-139j3.4	si:ch73-139j3.4	5	1	5
4	100037317	cdnf	cerebral dopamine neurotrophic factor	3	1	3
4	101885759	ttc41	tetratricopeptide repeat domain 41	16	12	1.33333
4	403114	adm2a	adrenomedullin 2a	3	2	1.5
4	565332	cped1	cadherin-like and PC-esterase domain containing 1	8	5	1.6
4	101882428	LOC101882428	stabilin-2-like	2	1	2
4	100536376	LOC100536376	scavenger receptor cysteine-rich type 1 protein M130-like	21	14	1.5
4	564881	si:ch211-161n3.3	si:ch211-161n3.3	7	3	2.33333
4	101885550	si:dkey-21h14.8	si:dkey-21h14.8	23	12	1.91667
4	100536626	LOC100536626	scavenger receptor cysteine-rich type 1 protein M130-like	5	4	1.25
4	564415	si:dkey-21h14.3	si:dkey-21h14.3	15	7	2.14286
4	100002813	LOC100002813	scavenger receptor cysteine-rich type 1 protein M130-like	13	5	2.6
4	563365	podxl	podocalyxin-like	5	2	2.5
4	561494	il17ra1a	interleukin 17 receptor A1a	7	4	1.75
4	103910426	LOC103910426	serine/threonine-protein kinase pim-2-like	4	1	4
4	101884343	akap14	A kinase (PRKA) anchor protein 14	4	3	1.33333
4	101882092	LOC101882092	podocan-like protein 1	17	6	2.83333
4	566485	casc1	cancer susceptibility candidate 1	6	3	2
4	414844	th2	tyrosine hydroxylase 2	3	1	3
4	101884203	LOC101884203	uncharacterized LOC101884203	2	1	2
4	103910448	LOC103910448	uncharacterized LOC103910448	10	1	10
4	101884277	LOC101884277	plexin-C1-like	35	29	1.2069
4	562816	si:dkey-202b22.6	si:dkey-202b22.6	55	41	1.34146
4	564348	lepb	leptin b	3	2	1.5
4	561564	pax4	paired box 4	11	9	1.22222
4	101884416	LOC101884416	gastrula zinc finger protein XlCGF7.1-like	8	5	1.6
4	568176	dcp1b	decapping mRNA 1B	5	3	1.66667
4	100538209	LOC100538209	myelin-associated glycoprotein-like	10	7	1.42857
4	101884649	LOC101884649	sialic acid-binding Ig-like lectin 13	15	6	2.5
4	101884710	LOC101884710	sialic acid-binding Ig-like lectin 7	14	8	1.75
4	101884775	LOC101884775	sialic acid-binding Ig-like lectin 10	26	15	1.73333
4	103910452	LOC103910452	sialic acid-binding Ig-like lectin 7	2	1	2
4	101884838	LOC101884838	uncharacterized LOC101884838	9	5	1.8
4	563056	hcls1	hematopoietic cell-specific Lyn substrate 1	3	1	3
4	566353	golgb1	golgin B1	27	8	3.375
4	555366	itih5	inter-alpha-trypsin inhibitor heavy chain family, member 5	14	12	1.16667
4	100192216	zgc:195175	zgc:195175	15	4	3.75
4	557184	si:dkeyp-89c11.2	si:dkeyp-89c11.2	6	4	1.5
4	402867	si:dkeyp-89c11.1	si:dkeyp-89c11.1	11	8	1.375
4	572757	zgc:77651	zgc:77651	9	6	1.5
4	100331575	alg10	asparagine-linked glycosylation 10	4	3	1.33333
4	565096	znf1041	zinc finger protein 1041	13	5	2.6
4	563440	znf1059	zinc finger protein 1059	6	2	3
4	571594	si:dkey-13e3.1	si:dkey-13e3.1	6	3	2
4	101885720	LOC101885720	uncharacterized LOC101885720	8	2	4
4	101885897	LOC101885897	gastrula zinc finger protein XlCGF8.2DB-like	4	3	1.33333
4	561361	LOC561361	gastrula zinc finger protein XlCGF57.1	13	4	3.25
4	100536213	LOC100536213	G2/M phase-specific E3 ubiquitin-protein ligase-like	19	7	2.71429
4	103910475	LOC103910475	gastrula zinc finger protein XlCGF8.2DB-like	10	8	1.25
4	103910465	LOC103910465	gastrula zinc finger protein XlCGF8.2DB-like	8	7	1.14286
4	101886249	LOC101886249	gastrula zinc finger protein XlCGF57.1-like	7	1	7
4	100536676	LOC100536676	gastrula zinc finger protein XlCGF8.2DB-like	2	1	2
4	101886167	LOC101886167	gastrula zinc finger protein XlCGF8.2DB-like	7	3	2.33333
4	560232	LOC560232	novel nacht domain containing protein	30	13	2.30769
4	560084	LOC560084	novel NACHT domain containing protein	30	22	1.36364
4	799713	zgc:173716	zgc:173716	9	2	4.5
4	100537209	LOC100537209	gastrula zinc finger protein XlCGF8.2DB-like	2	1	2
4	100537066	LOC100537066	uncharacterized LOC100537066	36	35	1.02857
4	100137116	zgc:172014	zgc:172014	4	1	4
4	100332433	LOC100332433	gastrula zinc finger protein XlCGF8.2DB-like	7	1	7
4	566529	zgc:173720	zgc:173720	12	11	1.09091
4	101885635	LOC101885635	gastrula zinc finger protein XlCGF57.1-like	2	1	2
4	103910568	LOC103910568	zinc finger protein 135-like	9	5	1.8
4	100538196	LOC100538196	gastrula zinc finger protein XlCGF8.2DB-like	4	3	1.33333
4	103910506	LOC103910506	zinc finger protein 271-like	6	2	3
4	100537992	LOC100537992	gastrula zinc finger protein XlCGF8.2DB-like	11	9	1.22222
4	101883697	LOC101883697	uncharacterized LOC101883697	7	3	2.33333
4	103910516	LOC103910516	protein NLRC3-like	9	3	3
4	100536867	LOC100536867	gastrula zinc finger protein XlCGF8.2DB-like	10	4	2.5
4	103910524	LOC103910524	gastrula zinc finger protein XlCGF7.1-like	3	1	3
4	100150305	LOC100150305	retinoic acid receptor RXR-beta-like	11	8	1.375
4	100141499	zgc:174698	zgc:174698	4	1	4
4	571651	LOC571651	protein NLRC3-like	11	9	1.22222
4	101882243	LOC101882243	oocyte zinc finger protein XlCOF6-like	4	2	2
4	100331097	LOC100331097	protein NLRC3-like	12	8	1.5
4	557295	znf973	zinc finger protein 973	5	3	1.66667
4	101883892	LOC101883892	gastrula zinc finger protein XlCGF8.2DB-like	6	5	1.2
4	103910574	LOC103910574	gastrula zinc finger protein XlCGF57.1-like	6	3	2
4	101884496	LOC101884496	uncharacterized LOC101884496	8	3	2.66667
4	103910575	LOC103910575	PWWP domain-containing protein MUM1L1-like	3	2	1.5
4	100007791	LOC100007791	novel NACHT domain containing protein	10	9	1.11111
4	100535649	LOC100535649	gastrula zinc finger protein XlCGF57.1-like	7	4	1.75
4	103910561	LOC103910561	oocyte zinc finger protein XlCOF20-like	3	1	3
4	100006564	LOC100006564	novel NACHT domain containing protein	9	1	9
4	796940	LOC796940	gastrula zinc finger protein XlCGF8.2DB-like	2	1	2
4	100537971	LOC100537971	gastrula zinc finger protein XlCGF57.1-like	3	2	1.5
4	103910590	LOC103910590	putative nuclease HARBI1	3	1	3
4	571990	si:dkeyp-4c4.1	si:dkeyp-4c4.1	13	10	1.3
4	100536312	LOC100536312	gastrula zinc finger protein XlCGF8.2DB-like	2	1	2
4	100329558	LOC100329558	NACHT, LRR and PYD domains-containing protein 4E-like	2	1	2
4	101886386	LOC101886386	zinc finger protein 850-like	4	1	4
4	101885462	LOC101885462	uncharacterized LOC101885462	9	3	3
4	100329287	LOC100329287	oocyte zinc finger protein XlCOF6	4	2	2
4	103910599	LOC103910599	gastrula zinc finger protein XlCGF57.1-like	7	6	1.16667
4	101886791	LOC101886791	gastrula zinc finger protein XlCGF8.2DB-like	5	4	1.25
4	103910602	LOC103910602	gastrula zinc finger protein XlCGF57.1-like	2	1	2
4	101885161	LOC101885161	gastrula zinc finger protein XlCGF7.1-like	2	1	2
4	101882232	LOC101882232	gastrula zinc finger protein XlCGF57.1-like	3	2	1.5
4	100150608	znf1053	zinc finger protein 1053	12	4	3
4	103910634	LOC103910634	flocculation protein FLO11-like	2	1	2
4	100536609	LOC100536609	gastrula zinc finger protein XlCGF8.2DB-like	18	5	3.6
4	100334221	si:dkey-29j8.1	si:dkey-29j8.1	15	4	3.75
4	101885734	LOC101885734	protein NLRC3-like	9	2	4.5
4	101886579	LOC101886579	protein NLRC3-like	9	4	2.25
4	101886764	LOC101886764	gastrula zinc finger protein XlCGF49.1-like	3	2	1.5
4	101884739	LOC101884739	gastrula zinc finger protein XlCGF57.1-like	6	2	3
4	101885416	LOC101885416	zinc finger protein 721-like	3	2	1.5
4	100536422	LOC100536422	zinc finger protein 721-like	2	1	2
4	30186	crestin	crestin	5	4	1.25
4	103910728	LOC103910728	uncharacterized LOC103910728	4	1	4
4	103910690	LOC103910690	oocyte zinc finger protein XlCOF6-like	6	3	2
4	100537530	LOC100537530	gastrula zinc finger protein XlCGF57.1-like	12	7	1.71429
4	100331576	LOC100331576	stonustoxin subunit alpha-like	13	4	3.25
4	100330873	LOC100330873	gastrula zinc finger protein XlCGF57.1-like	3	2	1.5
4	100537085	si:ch211-245n8.4	si:ch211-245n8.4	7	4	1.75
4	100005493	zgc:173614	zgc:173614	7	5	1.4
4	101884522	LOC101884522	uncharacterized LOC101884522	6	5	1.2
4	100331054	LOC100331054	gastrula zinc finger protein XlCGF57.1-like	13	6	2.16667
4	101884638	LOC101884638	uncharacterized LOC101884638	7	2	3.5
4	101884080	LOC101884080	uncharacterized LOC101884080	4	2	2
4	103908622	LOC103908622	gastrula zinc finger protein XlCGF8.2DB-like	5	4	1.25
4	101883615	LOC101883615	uncharacterized LOC101883615	4	3	1.33333
4	101883131	LOC101883131	uncharacterized LOC101883131	3	2	1.5
4	100329650	LOC100329650	protein NLRC3-like	4	2	2
4	100537974	LOC100537974	uncharacterized LOC100537974	4	1	4
4	100537572	LOC100537572	gastrula zinc finger protein XlCGF8.2DB-like	9	4	2.25
4	100330775	LOC100330775	uncharacterized LOC100330775	13	2	6.5
4	103910770	LOC103910770	oocyte zinc finger protein XlCOF6-like	4	2	2
4	103910775	LOC103910775	protein NLRC3-like	3	1	3
4	103910776	LOC103910776	oocyte zinc finger protein XlCOF6-like	12	6	2
4	100142651	zgc:174275	zgc:174275	12	8	1.5
4	103910822	LOC103910822	nucleolin-like	3	2	1.5
4	100536110	LOC100536110	gastrula zinc finger protein XlCGF8.2DB-like	2	1	2
4	100137115	zgc:173713	zgc:173713	4	1	4
4	103910787	LOC103910787	gastrula zinc finger protein XlCGF57.1-like	4	1	4
4	103910801	LOC103910801	gastrula zinc finger protein XlCGF57.1-like	9	5	1.8
4	101883686	LOC101883686	oocyte zinc finger protein XlCOF6-like	2	1	2
4	100535074	LOC100535074	gastrula zinc finger protein XlCGF8.2DB-like	5	3	1.66667
4	101882544	LOC101882544	gastrula zinc finger protein XlCGF7.1-like	3	1	3
4	101882671	LOC101882671	gastrula zinc finger protein XlCGF8.2DB-like	6	2	3
4	101882320	LOC101882320	gastrula zinc finger protein XlCGF8.2DB-like	11	2	5.5
4	103910842	LOC103910842	uncharacterized LOC103910842	3	1	3
4	100141492	znf1077	zinc finger protein 1077	8	5	1.6
4	101883383	LOC101883383	gastrula zinc finger protein XlCGF8.2DB-like	6	5	1.2
4	100538201	LOC100538201	gastrula zinc finger protein XlCGF8.2DB-like	2	1	2
4	100126112	zgc:173714	zgc:173714	9	3	3
4	101885463	LOC101885463	gastrula zinc finger protein XlCGF49.1-like	2	1	2
4	100534942	LOC100534942	gastrula zinc finger protein XlCGF8.2DB-like	10	7	1.42857
4	565490	LOC565490	protein NLRC3-like	10	6	1.66667
4	100333893	znf1079	zinc finger protein 1079	8	6	1.33333
4	100332004	LOC100332004	NACHT, LRR and PYD domains-containing protein 3-like	12	3	4
4	103910878	LOC103910878	uncharacterized LOC103910878	15	2	7.5
4	101886533	LOC101886533	uncharacterized LOC101886533	6	1	6
4	103910896	LOC103910896	gastrula zinc finger protein XlCGF57.1-like	9	1	9
4	101886715	LOC101886715	uncharacterized LOC101886715	3	2	1.5
4	100141494	znf1147	zinc finger protein 1147	4	3	1.33333
4	101885619	LOC101885619	uncharacterized LOC101885619	4	1	4
4	100003496	LOC100003496	gastrula zinc finger protein XlCGF8.2DB-like	15	4	3.75
4	103910897	LOC103910897	zinc finger protein 721-like	3	2	1.5
4	103910900	LOC103910900	protein NLRC3-like	2	1	2
4	100151503	LOC100151503	gastrula zinc finger protein XlCGF8.2DB	5	2	2.5
4	103910910	LOC103910910	gastrula zinc finger protein XlCGF7.1-like	5	1	5
4	103910926	LOC103910926	gastrula zinc finger protein XlCGF49.1-like	7	3	2.33333
4	101882744	LOC101882744	protein NLRC3-like	10	6	1.66667
4	103910933	LOC103910933	uncharacterized LOC103910933	16	6	2.66667
4	103910936	LOC103910936	uncharacterized LOC103910936	12	4	3
4	101884305	LOC101884305	zinc finger protein 239-like	5	1	5
4	100008100	zgc:174180	zgc:174180	6	1	6
4	101882134	LOC101882134	uncharacterized LOC101882134	5	1	5
4	100333986	LOC100333986	gastrula zinc finger protein XlCGF8.2DB-like	14	4	3.5
4	100534977	LOC100534977	zinc finger protein 2 homolog	8	6	1.33333
4	565962	znf1117	zinc finger protein 1117	10	5	2
4	100005625	si:ch211-171l17.4	si:ch211-171l17.4	8	6	1.33333
4	100329723	LOC100329723	gastrula zinc finger protein XlCGF8.2DB-like	5	2	2.5
4	103910960	LOC103910960	uncharacterized LOC103910960	12	9	1.33333
4	100034571	si:ch211-205a14.1	si:ch211-205a14.1	11	1	11
4	562736	si:dkeyp-123a12.2	si:dkeyp-123a12.2	8	4	2
4	100149817	LOC100149817	gastrula zinc finger protein XlCGF52.1-like	32	30	1.06667
4	100329258	LOC100329258	gastrula zinc finger protein XlCGF8.2DB-like	3	1	3
4	100535115	LOC100535115	uncharacterized LOC100535115	26	13	2
4	791184	slco1f4	solute carrier organic anion transporter family, member 1F4	13	12	1.08333
4	562311	ftr64	finTRIM family, member 64	8	7	1.14286
4	100537377	LOC100537377	gastrula zinc finger protein XlCGF8.2DB-like	4	3	1.33333
4	101885700	LOC101885700	gastrula zinc finger protein XlCGF7.1-like	20	6	3.33333
4	794317	zgc:175107	zgc:175107	4	1	4
4	101886221	LOC101886221	zinc finger protein OZF-like	9	6	1.5
4	101882475	LOC101882475	gastrula zinc finger protein XlCGF8.2DB-like	10	6	1.66667
4	101882667	LOC101882667	gastrula zinc finger protein XlCGF8.2DB-like	13	12	1.08333
4	101882787	LOC101882787	gastrula zinc finger protein XlCGF49.1-like	17	5	3.4
4	324469	wu:fc30c06	wu:fc30c06	9	7	1.28571
4	100332901	LOC100332901	oocyte zinc finger protein XlCOF15-like	11	5	2.2
4	100149645	LOC100149645	gastrula zinc finger protein XlCGF57.1-like	15	14	1.07143
4	334070	zgc:162958	zgc:162958	7	5	1.4
4	571254	LOC571254	gastrula zinc finger protein XlCGF57.1-like	11	6	1.83333
4	794762	zgc:173624	zgc:173624	9	2	4.5
4	101885241	LOC101885241	gastrula zinc finger protein XlCGF8.2DB-like	16	15	1.06667
4	100534843	LOC100534843	gastrula zinc finger protein XlCGF8.2DB-like	13	5	2.6
4	101885678	LOC101885678	gastrula zinc finger protein XlCGF49.1-like	5	3	1.66667
4	100149352	LOC100149352	gastrula zinc finger protein XlCGF49.1-like	5	2	2.5
4	560148	LOC560148	gastrula zinc finger protein XlCGF8.2DB-like	12	8	1.5
4	103910264	LOC103910264	stonustoxin subunit beta-like	7	4	1.75
4	100005516	LOC100005516	protein NLRC3-like	22	13	1.69231
4	103910265	LOC103910265	gastrula zinc finger protein XlCGF52.1-like	9	7	1.28571
4	323052	zgc:165515	zgc:165515	11	4	2.75
4	100149130	ptprb	protein tyrosine phosphatase, receptor type, b	32	25	1.28
4	101883056	LOC101883056	L-selectin-like	5	1	5
4	101883360	phf21b	PHD finger protein 21B	6	4	1.5
4	100536629	LOC100536629	uncharacterized LOC100536629	3	2	1.5
4	797610	zgc:174178	zgc:174178	12	4	3
4	100329354	LOC100329354	protein NLRC3-like	9	5	1.8
4	101886966	LOC101886966	E3 ubiquitin-protein ligase TRIM39-like	18	6	3
4	103911007	LOC103911007	protein NLRC3-like	12	5	2.4
4	327369	si:ch73-389k6.1	si:ch73-389k6.1	5	3	1.66667
4	797138	zgc:171673	zgc:171673	4	2	2
4	326022	wu:fd58b11	wu:fd58b11	20	8	2.5
4	641415	zgc:123107	zgc:123107	11	7	1.57143
4	100331388	LOC100331388	gastrula zinc finger protein XlCGF57.1-like	13	11	1.18182
4	541480	zgc:113119	zgc:113119	14	10	1.4
4	751712	zgc:153116	zgc:153116	17	4	4.25
4	562700	ftr51	finTRIM family, member 51	12	11	1.09091
4	550363	ms4a17a.11	membrane-spanning 4-domains, subfamily A, member 17A.11	20	18	1.11111
4	100002785	ms4a17a.8	membrane-spanning 4-domains, subfamily A, member 17A.8	14	4	3.5
4	447890	ms4a17a.5	membrane-spanning 4-domains, subfamily A, member 17A.5	18	6	3
4	798290	LOC798290	uncharacterized LOC798290	17	4	4.25
4	550480	ms4a17a.1	membrane-spanning 4-domains, subfamily A, member 17A.1	9	7	1.28571
4	798358	ms4a17a.3	membrane-spanning 4-domains, subfamily A, member 17A.3	21	10	2.1
4	100009643	ms4a17a.6	membrane-spanning 4-domains, subfamily A, member 17A.6	5	3	1.66667
4	798679	ms4a17a.10	membrane-spanning 4-domains, subfamily A, member 17A.10	13	4	3.25
4	103908665	LOC103908665	membrane-spanning 4-domains subfamily A member 4D-like	13	7	1.85714
4	100537622	si:ch73-56d11.4	si:ch73-56d11.4	12	4	3
4	100149643	LOC100149643	uncharacterized LOC100149643	70	56	1.25
4	101883145	LOC101883145	gastrula zinc finger protein XlCGF8.2DB-like	12	6	2
4	100333012	LOC100333012	zinc finger protein 271-like	19	18	1.05556
4	555438	LOC555438	NACHT, LRR and PYD domains-containing protein 12-like	42	25	1.68
4	100331532	LOC100331532	NACHT, LRR and PYD domains-containing protein 12-like	36	20	1.8
4	100170792	zgc:194215	zgc:194215	15	14	1.07143
4	606609	im:7157825	im:7157825	8	6	1.33333
4	101885187	LOC101885187	tripartite motif-containing protein 16-like	12	4	3
4	799502	LOC799502	protein NLRC3	15	12	1.25
4	100190900	slco1f3	solute carrier organic anion transporter family, member 1F3	17	11	1.54545
4	559296	si:dkey-61p9.3	si:dkey-61p9.3	37	20	1.85
4	559237	si:dkey-61p9.4	si:dkey-61p9.4	17	4	4.25
4	559161	si:dkey-61p9.7	si:dkey-61p9.7	19	4	4.75
4	558896	si:dkey-61p9.8	si:dkey-61p9.8	14	2	7
4	100000781	si:dkey-61p9.11	si:dkey-61p9.11	10	7	1.42857
4	100333748	si:zfos-2131b9.2	si:zfos-2131b9.2	48	37	1.2973
4	192316	terfa	telomeric repeat binding factor a	6	1	6
5	569940	fastkd5	FAST kinase domains 5	12	10	1.2
5	101886993	LOC101886993	RIMS-binding protein 2-like	35	6	5.83333
5	103911035	LOC103911035	RIMS-binding protein 3A-like	6	5	1.2
5	101886557	LOC101886557	paraneoplastic antigen Ma1 homolog	2	1	2
5	100535945	LOC100535945	carbohydrate-responsive element-binding protein-like	5	2	2.5
5	101882969	LOC101882969	unconventional myosin-XIX-like	3	1	3
5	799199	si:ch211-283g2.2	si:ch211-283g2.2	10	7	1.42857
5	565700	sat1a.1	spermidine/spermine N1-acetyltransferase 1a, duplicate 1	3	2	1.5
5	100332119	LOC100332119	phospholipase A2, group IVC (cytosolic, calcium-independent)-like	2	1	2
5	101883723	LOC101883723	uncharacterized protein PB18E9.04c-like	20	16	1.25
5	768205	stpg2	sperm-tail PG-rich repeat containing 2	8	2	4
5	798124	LOC798124	uncharacterized LOC798124	14	9	1.55556
5	30742	bmpr1ba	bone morphogenetic protein receptor, type IBa	7	1	7
5	101885082	LOC101885082	glial cell line-derived neurotrophic factor-like	4	2	2
5	101886648	LOC101886648	protein FAM111A-like	6	1	6
5	553375	spef2	sperm flagellar 2	26	25	1.04
5	100144562	osmr	oncostatin M receptor	12	11	1.09091
5	767733	zgc:153352	zgc:153352	10	7	1.42857
5	100002472	LOC100002472	pleckstrin homology-like domain family A member 1	3	2	1.5
5	567720	idua	iduronidase, alpha-L-	3	2	1.5
5	567836	LOC567836	serine/threonine-protein kinase pim-2	9	7	1.28571
5	567887	LOC567887	uncharacterized LOC567887	9	4	2.25
5	100002712	c5h9orf84	chromosome 5 open reading frame, human C9orf84	8	6	1.33333
5	103911049	LOC103911049	activating signal cointegrator 1 complex subunit 2 homolog	5	2	2.5
5	100005101	lrrc74b	leucine rich repeat containing 74B	4	3	1.33333
5	100005564	vsig10	V-set and immunoglobulin domain containing 10	6	3	2
5	563835	tctn2	tectonic family member 2	5	3	1.66667
5	569937	si:ch211-255a21.1	si:ch211-255a21.1	19	9	2.11111
5	557358	fbrsl1	fibrosin-like 1	3	1	3
5	567743	si:dkey-112e17.1	si:dkey-112e17.1	4	3	1.33333
5	550532	poli	polymerase (DNA directed) iota	10	9	1.11111
5	337046	ranbp1	RAN binding protein 1	2	1	2
5	492477	mvk	mevalonate kinase	2	1	2
5	678595	tchp	trichoplein, keratin filament binding	8	5	1.6
5	100270734	sgsm1a	small G protein signaling modulator 1a	25	22	1.13636
5	558898	si:rp71-1c23.3	si:rp71-1c23.3	5	2	2.5
5	795365	si:ch211-240b21.5	si:ch211-240b21.5	4	3	1.33333
5	386643	pik3ip1	phosphoinositide-3-kinase interacting protein 1	2	1	2
5	561626	si:ch211-225b11.4	si:ch211-225b11.4	18	16	1.125
5	101884650	LOC101884650	butyrophilin-like protein 2	8	4	2
5	100148510	LOC100148510	uncharacterized LOC100148510	25	17	1.47059
5	561021	si:dkey-103e21.5	si:dkey-103e21.5	14	9	1.55556
5	100003611	si:ch211-26b3.2	si:ch211-26b3.2	12	3	4
5	541537	apool	apolipoprotein O-like	7	4	1.75
5	449833	zdhhc15a	zinc finger, DHHC-type containing 15a	3	2	1.5
5	407642	mrps31	mitochondrial ribosomal protein S31	2	1	2
5	447806	mpdu1a	mannose-P-dolichol utilization defect 1a	3	1	3
5	322880	ewsr1b	EWS RNA-binding protein 1b	6	5	1.2
5	100332553	si:dkey-229d2.4	si:dkey-229d2.4	2	1	2
5	100000539	si:ch211-214j8.12	si:ch211-214j8.12	18	16	1.125
5	101886531	LOC101886531	protein PXR1-like	3	1	3
5	570062	ncaph	non-SMC condensin I complex, subunit H	6	4	1.5
5	566630	si:ch211-186e20.7	si:ch211-186e20.7	23	20	1.15
5	100137107	zgc:174260	zgc:174260	9	8	1.125
5	556607	npdc1	neural proliferation, differentiation and control, 1	9	7	1.28571
5	566852	pdzd3b	PDZ domain containing 3b	11	4	2.75
5	100535208	LOC100535208	uncharacterized LOC100535208	6	1	6
5	103911084	LOC103911084	uncharacterized LOC103911084	15	6	2.5
5	799923	fkbp15	FK506 binding protein 15, 133kDa	16	15	1.06667
5	100001344	LOC100001344	uncharacterized LOC100001344	3	1	3
5	561164	si:dkey-226m8.9	si:dkey-226m8.9	17	16	1.0625
5	100000754	ms4a17c.1	membrane-spanning 4-domains, subfamily A, member 17C.1	7	4	1.75
5	103911086	LOC103911086	uncharacterized LOC103911086	5	2	2.5
5	559032	map1b	microtubule-associated protein 1B	11	7	1.57143
5	100006301	si:dkey-204l11.1	si:dkey-204l11.1	2	1	2
5	100148319	LOC100148319	spidroin-1-like	4	2	2
5	336830	mpzl2b	myelin protein zero-like 2b	2	1	2
5	100150003	LOC100150003	uncharacterized LOC100150003	2	1	2
5	793802	si:dkey-111e8.4	si:dkey-111e8.4	4	1	4
5	565337	gltpd2	glycolipid transfer protein domain containing 2	4	3	1.33333
5	100003654	si:dkey-58f10.11	si:dkey-58f10.11	2	1	2
5	564114	si:dkey-58f10.7	si:dkey-58f10.7	3	2	1.5
5	564033	LOC564033	uncharacterized LOC564033	4	2	2
5	553284	mrpl1	mitochondrial ribosomal protein L1	2	1	2
5	100002286	LOC100002286	uncharacterized protein K02A2.6-like	19	9	2.11111
5	569088	pdzd2	PDZ domain containing 2	14	12	1.16667
5	402936	fancg	Fanconi anemia, complementation group G	8	4	2
5	569257	wdr66	WD repeat domain 66	7	6	1.16667
5	100333943	si:dkey-65b12.12	si:dkey-65b12.12	4	2	2
5	100001676	shpk	sedoheptulokinase	4	2	2
5	100001405	LOC100001405	ABC transporter F family member 4-like	9	3	3
5	799924	LOC799924	probable serine/threonine-protein kinase mkcA	10	4	2.5
5	103911107	LOC103911107	general transcription factor II-I repeat domain-containing protein 2-like	25	12	2.08333
5	553492	LOC553492	transcription factor TFIIIB component B'' homolog	41	25	1.64
5	541433	zgc:112966	zgc:112966	15	6	2.5
5	794173	si:ch211-130m23.2	si:ch211-130m23.2	9	6	1.5
5	103911108	LOC103911108	mucin-12-like	50	13	3.84615
5	799768	LOC799768	arrestin domain-containing protein 4	3	1	3
5	567451	si:dkey-172m14.1	si:dkey-172m14.1	3	1	3
5	798741	kiaa0825	KIAA0825 ortholog	20	14	1.42857
5	101886959	fam81b	family with sequence similarity 81, member B	4	1	4
5	796455	col4a3bpa	collagen, type IV, alpha 3 (Goodpasture antigen) binding protein a	8	7	1.14286
5	103911116	LOC103911116	putative ankyrin repeat domain-containing protein 31	20	19	1.05263
5	751650	fam169aa	family with sequence similarity 169, member Aa	5	3	1.66667
5	100189615	zgc:194398	zgc:194398	12	3	4
5	569769	pomt1	protein-O-mannosyltransferase 1	3	2	1.5
5	100538012	ccdc180	coiled-coil domain containing 180	17	9	1.88889
5	555760	mrps30	mitochondrial ribosomal protein S30	2	1	2
5	101883082	LOC101883082	uncharacterized LOC101883082	3	2	1.5
5	571789	LOC571789	uncharacterized LOC571789	3	1	3
5	100149322	mast4	microtubule associated serine/threonine kinase family member 4	20	18	1.11111
5	100535993	LOC100535993	interleukin-6 receptor subunit beta-like	8	7	1.14286
5	445219	srek1	splicing regulatory glutamine/lysine-rich protein 1	4	2	2
5	563095	mrm1	mitochondrial rRNA methyltransferase 1 homolog (S. cerevisiae)	6	5	1.2
5	793774	tmem232	transmembrane protein 232	10	5	2
5	101882464	LOC101882464	uncharacterized LOC101882464	7	5	1.4
5	436974	tmem136b	transmembrane protein 136b	2	1	2
5	798916	upk3b	uroplakin 3b	5	3	1.66667
5	100001832	LOC100001832	gastrula zinc finger protein XlCGF8.2DB-like	4	1	4
5	404608	rad51d	RAD51 paralog D	5	4	1.25
5	555591	si:dkey-261j4.5	si:dkey-261j4.5	7	5	1.4
5	30167	drl	draculin	5	1	5
5	103910307	LOC103910307	active breakpoint cluster region-related protein-like	3	2	1.5
5	797998	im:7138535	im:7138535	2	1	2
5	572297	LOC572297	uncharacterized LOC572297	17	2	8.5
5	100003346	znf541	zinc finger protein 541	20	12	1.66667
5	100330730	spata22	spermatogenesis associated 22	5	2	2.5
5	334003	pho	phoenix	112	33	3.39394
5	101885179	LOC101885179	nanos homolog 1	3	1	3
5	336623	gsnb	gelsolin b	4	3	1.33333
5	449954	si:ch73-37h15.2	si:ch73-37h15.2	8	2	4
5	103908638	LOC103908638	transcription termination factor 1-like	11	7	1.57143
5	100334259	cntrl	centriolin	30	16	1.875
5	101885857	LOC101885857	centrosome-associated protein 350-like	19	12	1.58333
5	557579	si:ch211-236k19.2	si:ch211-236k19.2	7	5	1.4
5	794225	si:ch211-233f10.4	si:ch211-233f10.4	9	3	3
5	560145	col27a1b	collagen, type XXVII, alpha 1b	20	13	1.53846
5	795709	mboat4	membrane bound O-acyltransferase domain containing 4	16	13	1.23077
5	561846	prlrb	prolactin receptor b	10	8	1.25
5	100321354	si:dkey-273o13.3	si:dkey-273o13.3	35	26	1.34615
5	553372	zcchc8	zinc finger, CCHC domain containing 8	4	3	1.33333
5	562347	LOC562347	uncharacterized LOC562347	14	9	1.55556
5	101885883	arhgap31	Rho GTPase activating protein 31	16	15	1.06667
5	325802	mtif3	mitochondrial translational initiation factor 3	8	2	4
5	100149404	tnfsf13	tumor necrosis factor (ligand) superfamily, member 13	4	3	1.33333
5	101885985	znf664	zinc finger protein 664	17	3	5.66667
5	101886578	LOC101886578	zinc finger protein 271-like	20	12	1.66667
5	550604	zgc:113050	zgc:113050	14	5	2.8
5	767705	ugt2a5	UDP glucuronosyltransferase 2 family, polypeptide A5	5	3	1.66667
5	101883074	eng	endoglin	4	2	2
5	321245	smyd1a	SET and MYND domain containing 1a	4	3	1.33333
5	60637	pax8	paired box 8	5	3	1.66667
6	570839	LOC570839	complement C1q tumor necrosis factor-related protein 6-like	3	1	3
6	557729	LOC557729	uncharacterized LOC557729	2	1	2
6	566782	LOC566782	NACHT, LRR and PYD domains-containing protein 3-like	20	16	1.25
6	565984	tgm5l	transglutaminase 5, like	12	10	1.2
6	571986	szt2	seizure threshold 2 homolog (mouse)	44	5	8.8
6	140819	ptprfa	protein tyrosine phosphatase, receptor type, f, a	9	1	9
6	100003413	kdm4aa	lysine (K)-specific demethylase 4A, genome duplicate a	11	6	1.83333
6	100333617	si:ch1073-342h5.2	si:ch1073-342h5.2	7	6	1.16667
6	561824	erich2	glutamate-rich 2	8	5	1.6
6	368824	ccdc65	coiled-coil domain containing 65	4	3	1.33333
6	386635	erbb3a	erb-b2 receptor tyrosine kinase 3a	2	1	2
6	790940	palm3	paralemmin 3	15	10	1.5
6	799340	si:ch211-207j7.2	si:ch211-207j7.2	13	10	1.3
6	30104	klf1	Kruppel-like factor 1 (erythroid)	3	2	1.5
6	799271	nfil3-3	nuclear factor, interleukin 3 regulated, member 3	6	4	1.5
6	393379	zgc:64065	zgc:64065	25	2	12.5
6	494079	iqcb1	IQ motif containing B1	9	4	2.25
6	562752	ccdc14	coiled-coil domain containing 14	10	7	1.42857
6	791619	cdk15	cyclin-dependent kinase 15	2	1	2
6	100537706	LOC100537706	serine/threonine-protein kinase pim-1-like	7	6	1.16667
6	323632	itm2ba	integral membrane protein 2Ba	2	1	2
6	559746	xirp2a	xin actin binding repeat containing 2a	21	15	1.4
6	100536063	cobll1a	cordon-bleu WH2 repeat protein-like 1a	12	11	1.09091
6	556400	senp2	SUMO1/sentrin/SMT3 specific peptidase 2	2	1	2
6	436679	nr4a2b	nuclear receptor subfamily 4, group A, member 2b	2	1	2
6	565785	l3hypdh	L-3-hydroxyproline dehydratase (trans-)	11	7	1.57143
6	795066	LOC795066	caspase-8-like	8	4	2
6	563097	dytn	dystrotelin	15	3	5
6	563160	zdbf2	zinc finger, DBF-type containing 2	12	6	2
6	100037347	arl6ip6	ADP-ribosylation factor-like 6 interacting protein 6	2	1	2
6	793804	ecrg4b	esophageal cancer related gene 4b	4	1	4
6	571281	pimr197	Pim proto-oncogene, serine/threonine kinase, related 197	35	16	2.1875
6	100151003	LOC100151003	uncharacterized LOC100151003	5	3	1.66667
6	321700	nol11	nucleolar protein 11	10	4	2.5
6	794378	LOC794378	uncharacterized LOC794378	18	12	1.5
6	100334893	col18a1	collagen, type XVIII, alpha 1	13	12	1.08333
6	100334961	si:dkey-91f15.8	si:dkey-91f15.8	6	5	1.2
6	797409	cacng5a	calcium channel, voltage-dependent, gamma subunit 5a	2	1	2
6	322013	cacng1a	calcium channel, voltage-dependent, gamma subunit 1a	8	4	2
6	101883911	LOC101883911	beta-1,3-galactosyltransferase 4-like	6	2	3
6	100536291	LOC100536291	putative nuclease HARBI1	2	1	2
6	101885889	LOC101885889	uncharacterized LOC101885889	10	2	5
6	100333180	si:dkey-237i9.8	si:dkey-237i9.8	5	1	5
6	568590	ccdc40	coiled-coil domain containing 40	13	10	1.3
6	100151129	rab11fip4b	RAB11 family interacting protein 4 (class II) b	2	1	2
6	321619	atad5b	ATPase family, AAA domain containing 5b	20	6	3.33333
6	101882927	rnf135	ring finger protein 135	7	3	2.33333
6	100149391	LOC100149391	trinucleotide repeat-containing gene 6C protein-like	13	12	1.08333
6	541494	sept9b	septin 9b	3	1	3
6	100002239	si:rp71-81e14.2	si:rp71-81e14.2	9	1	9
6	100136852	zgc:174863	zgc:174863	8	3	2.66667
6	100037360	hn1a	hematological and neurological expressed 1a	4	2	2
6	100007492	pik3r6	phosphoinositide-3-kinase, regulatory subunit 6	4	1	4
6	553356	sec16b	SEC16 homolog B, endoplasmic reticulum export factor	17	6	2.83333
6	103911231	LOC103911231	exosome complex exonuclease RRP44-like	5	1	5
6	333996	brdt	bromodomain, testis-specific	12	10	1.2
6	100537559	znf644	zinc finger protein 644	9	5	1.8
6	100332215	LOC100332215	kynurenine--oxoglutarate transaminase 3-like	4	2	2
6	103911233	LOC103911233	kynurenine--oxoglutarate transaminase 3-like	3	1	3
6	101882153	LOC101882153	uncharacterized LOC101882153	16	7	2.28571
6	103911242	LOC103911242	tumor protein 63-like	2	1	2
6	100170791	glmnb	glomulin, FKBP associated protein b	2	1	2
6	64267	atp1b1a	ATPase, Na+/K+ transporting, beta 1a polypeptide	14	12	1.16667
6	568833	LOC568833	claudin-1	5	2	2.5
6	101884737	kank4	KN motif and ankyrin repeat domains 4	24	19	1.26316
6	100001756	si:dkey-170g13.2	si:dkey-170g13.2	4	3	1.33333
6	799876	gpbp1l1	GC-rich promoter binding protein 1-like 1	2	1	2
6	100001132	ccdc17	coiled-coil domain containing 17	27	11	2.45455
6	554509	orc1	origin recognition complex, subunit 1	11	9	1.22222
6	445381	mpl	MPL proto-oncogene, thrombopoietin receptor	8	3	2.66667
6	794764	si:ch73-185c24.2	si:ch73-185c24.2	5	1	5
6	558970	dmrt2b	doublesex and mab-3 related transcription factor 2b	7	5	1.4
6	100134972	il23r	interleukin 23 receptor	17	12	1.41667
6	791200	lrrc15	leucine rich repeat containing 15	21	18	1.16667
6	100334940	traf3ip2l	TRAF3 interacting protein 2-like	4	1	4
6	558479	herc2	HECT and RLD domain containing E3 ubiquitin protein ligase 2	88	5	17.6
6	792596	hdac7b	histone deacetylase 7b	16	11	1.45455
6	565809	tns2b	tensin 2b	17	16	1.0625
6	799770	zgc:162180	zgc:162180	4	1	4
6	797114	LOC797114	uncharacterized LOC797114	8	3	2.66667
6	568283	larp4ab	La ribonucleoprotein domain family, member 4Ab	6	4	1.5
6	797491	itgb7	integrin, beta 7	19	15	1.26667
6	101883682	si:dkey-197j19.5	si:dkey-197j19.5	8	5	1.6
6	557931	tatdn2	TatD DNase domain containing 2	15	12	1.25
6	101884054	im:7136940	dnaJ homolog subfamily B member 9-like	12	1	12
6	558551	si:ch73-15b2.5	si:ch73-15b2.5	10	8	1.25
6	559302	ccdc36	coiled-coil domain containing 36	10	7	1.42857
6	799930	p4htm	prolyl 4-hydroxylase, transmembrane (endoplasmic reticulum)	2	1	2
6	100000381	zgc:172271	zgc:172271	3	1	3
6	560147	sfi1	SFI1 centrin binding protein	23	11	2.09091
6	560799	rab44	RAB44, member RAS oncogene family	63	27	2.33333
6	571217	tnfrsf18	tumor necrosis factor receptor superfamily, member 18	6	3	2
6	100330352	LOC100330352	tumor necrosis factor receptor superfamily member 9-like	4	2	2
6	556322	zgc:162324	zgc:162324	7	4	1.75
6	492708	im:7151449	im:7151449	13	4	3.25
6	101883672	LOC101883672	uncharacterized LOC101883672	5	1	5
6	797493	tmem74b	transmembrane protein 74B	3	1	3
6	100150771	or137-3	odorant receptor, family H, subfamily 137, member 3	5	3	1.66667
6	100151233	si:dkeyp-3f10.14	si:dkeyp-3f10.14	3	1	3
6	100148137	or137-1	odorant receptor, family H, subfamily 137, member 1	3	1	3
6	100148884	or137-2	odorant receptor, family H, subfamily 137, member 2	4	2	2
6	103911277	LOC103911277	uncharacterized LOC103911277	4	2	2
6	393338	abhd14b	abhydrolase domain containing 14B	4	3	1.33333
6	797914	smpd2b	sphingomyelin phosphodiesterase 2b, neutral membrane (neutral sphingomyelinase)	7	6	1.16667
6	321818	ctsa	cathepsin A	2	1	2
6	326100	rtfdc1	replication termination factor 2 domain containing 1	4	2	2
6	405844	tox2	TOX high mobility group box family member 2	3	1	3
6	100537401	LOC100537401	neuronal acetylcholine receptor subunit alpha-4-like	12	8	1.5
6	100537942	LOC100537942	tetratricopeptide repeat protein 40-like	15	7	2.14286
7	100137609	zgc:175177	zgc:175177	10	8	1.25
7	101886082	LOC101886082	cell wall protein RBR3-like	13	4	3.25
7	100333859	si:dkey-162h11.3	si:dkey-162h11.3	2	1	2
7	100333928	alpk1	alpha-kinase 1	27	25	1.08
7	103911299	LOC103911299	FRAS1-related extracellular matrix protein 1-like	5	3	1.66667
7	103911300	LOC103911300	macrophage mannose receptor 1-like	3	2	1.5
7	103911296	LOC103911296	macrophage mannose receptor 1-like	5	2	2.5
7	100334579	LOC100334579	uncharacterized LOC100334579	4	1	4
7	793017	LOC793017	uncharacterized LOC793017	11	6	1.83333
7	100537216	LOC100537216	uncharacterized LOC100537216	3	1	3
7	103911310	LOC103911310	uncharacterized LOC103911310	12	10	1.2
7	100332356	LOC100332356	circumsporozoite protein-like	11	3	3.66667
7	100006680	LOC100006680	C-type mannose receptor 2-like	10	2	5
7	100331508	LOC100331508	uncharacterized LOC100331508	6	5	1.2
7	101885464	LOC101885464	uncharacterized LOC101885464	4	2	2
7	101885844	LOC101885844	uncharacterized LOC101885844	7	4	1.75
7	103908624	LOC103908624	uncharacterized LOC103908624	7	6	1.16667
7	556787	si:ch211-285c6.4	si:ch211-285c6.4	26	22	1.18182
7	556893	si:dkey-192d15.3	si:dkey-192d15.3	3	1	3
7	560038	si:ch211-282j17.1	si:ch211-282j17.1	12	4	3
7	568449	si:ch211-282j17.3	si:ch211-282j17.3	25	3	8.33333
7	557030	si:ch211-282j17.10	si:ch211-282j17.10	10	1	10
7	557100	si:ch211-282j17.11	si:ch211-282j17.11	13	6	2.16667
7	555932	si:ch73-335d12.2	si:ch73-335d12.2	21	5	4.2
7	555819	si:dkey-88n24.9	si:dkey-88n24.9	13	6	2.16667
7	555745	si:dkey-88n24.8	si:dkey-88n24.8	8	6	1.33333
7	553259	LOC553259	spore coat protein SP96	3	1	3
7	562103	LOC562103	C-type mannose receptor 2-like	7	3	2.33333
7	100003532	LOC100003532	C-type mannose receptor 2-like	6	1	6
7	103911328	LOC103911328	macrophage mannose receptor 1-like	4	1	4
7	101887026	LOC101887026	kelch-like protein 33	18	13	1.38462
7	101883073	LOC101883073	kelch-like protein 33	25	13	1.92308
7	100002975	si:dkey-83f18.9	si:dkey-83f18.9	16	3	5.33333
7	100001364	si:dkey-83f18.7	si:dkey-83f18.7	13	4	3.25
7	103911330	LOC103911330	macrophage mannose receptor 1-like	9	1	9
7	561255	si:dkey-83f18.5	si:dkey-83f18.5	8	3	2.66667
7	100000851	LOC100000851	novel protein containing lectin C-type domains	2	1	2
7	793018	LOC793018	C-type mannose receptor 2-like	16	6	2.66667
7	100002702	si:ch211-225k7.4	si:ch211-225k7.4	7	1	7
7	100002638	si:ch211-225k7.5	si:ch211-225k7.5	20	11	1.81818
7	100334229	LOC100334229	macrophage mannose receptor 1-like	19	5	3.8
7	799800	si:dkey-28d5.10	si:dkey-28d5.10	13	9	1.44444
7	799569	si:dkey-28d5.14	si:dkey-28d5.14	15	5	3
7	103911331	LOC103911331	P-selectin-like	7	4	1.75
7	100151549	si:ch211-272h9.3	si:ch211-272h9.3	15	4	3.75
7	565268	arhgef11	Rho guanine nucleotide exchange factor (GEF) 11	17	12	1.41667
7	100535728	LOC100535728	ubiquitin carboxyl-terminal hydrolase 37-like	3	2	1.5
7	100149292	si:dkey-10h3.1	si:dkey-10h3.1	19	9	2.11111
7	103911336	LOC103911336	junctional adhesion molecule A-like	13	2	6.5
7	565947	LOC565947	novel protein containing immunoglobulin domains	28	9	3.11111
7	100003115	LOC100003115	obscurin-like	20	3	6.66667
7	103911337	LOC103911337	peroxidasin-like protein	5	2	2.5
7	100006263	LOC100006263	sialoadhesin-like	45	18	2.5
7	563900	LOC563900	basement membrane-specific heparan sulfate proteoglycan core protein-like	23	7	3.28571
7	570739	LOC570739	Fc receptor-like protein 5	6	2	3
7	101885667	LOC101885667	uncharacterized LOC101885667	4	2	2
7	101886695	LOC101886695	uncharacterized LOC101886695	6	3	2
7	100537200	LOC100537200	B-cell receptor CD22-like	5	1	5
7	103911349	LOC103911349	sialoadhesin-like	5	2	2.5
7	101885702	LOC101885702	putative leucine-rich repeat-containing protein DDB_G0290503	42	28	1.5
7	794319	LOC794319	natterin-like protein	9	5	1.8
7	795300	wu:fa92h10	wu:fa92h10	10	1	10
7	564481	LOC564481	hypothetical protein LOC564481	5	2	2.5
7	795922	zgc:172109	zgc:172109	4	3	1.33333
7	100332380	cers3	ceramide synthase 3	9	6	1.5
7	100333037	LOC100333037	pro-interleukin-16-like	3	1	3
7	569661	LOC569661	uncharacterized LOC569661	7	2	3.5
7	798577	ntrk3b	neurotrophic tyrosine kinase, receptor, type 3b	7	1	7
7	100537416	mef2a	myocyte enhancer factor 2A	7	3	2.33333
7	101883790	si:ch73-367j5.3	si:ch73-367j5.3	6	1	6
7	565512	btr04	bloodthirsty-related gene family, member 4	14	9	1.55556
7	793570	btr07	bloodthirsty-related gene family, member 7	16	10	1.6
7	449534	nitr8	novel immune-type receptor 8	9	5	1.8
7	101885312	LOC101885312	C-type mannose receptor 2-like	6	5	1.2
7	494571	nitr7a	novel immune-type receptor 7a	14	6	2.33333
7	60649	nitr3a	novel immune-type receptor 3a	13	7	1.85714
7	60659	nitr3b	novel immune-type receptor 3b	6	5	1.2
7	60647	nitr2b	novel immune-type receptor 2b	12	5	2.4
7	170994	nitr1a	novel immune-type receptor 1a	17	4	4.25
7	60645	nitr1c	novel immune-type receptor 1c	15	12	1.25
7	60646	nitr1k	novel immune-type receptor 1k	7	3	2.33333
7	170986	nitr1l	novel immune-type receptor 1l	13	5	2.6
7	170971	nitr1m	novel immune-type receptor 1m	5	2	2.5
7	100216319	nitr5	novel immune-type receptor 5	15	7	2.14286
7	60652	nitr4a	novel immune-type receptor 4a	18	9	2
7	170984	nitr6a	novel immune-type receptor 6a	4	2	2
7	449536	nitr6b	novel immune-type receptor 6b	3	2	1.5
7	101884625	LOC101884625	uncharacterized LOC101884625	20	8	2.5
7	557083	ehbp1l1a	EH domain binding protein 1-like 1a	109	45	2.42222
7	101885322	LOC101885322	hepatocyte growth factor receptor-like	18	9	2
7	561303	ptplad2	protein tyrosine phosphatase-like A domain containing 2	3	2	1.5
7	100329853	LOC100329853	C-type mannose receptor 2-like	13	6	2.16667
7	101882836	LOC101882836	uncharacterized LOC101882836	28	25	1.12
7	563968	si:ch211-196p9.1	si:ch211-196p9.1	7	4	1.75
7	101882165	LOC101882165	arginine and glutamate-rich protein 1-A-like	10	1	10
7	556323	LOC556323	endonuclease domain-containing 1 protein-like	2	1	2
7	560548	tifa	TRAF-interacting protein with forkhead-associated domain	2	1	2
7	101882837	LOC101882837	uncharacterized LOC101882837	2	1	2
7	100151479	LOC100151479	urea transporter 1-like	3	1	3
7	101883673	LOC101883673	tripartite motif-containing protein 6-like	8	5	1.6
7	566362	tinf2	TERF1 (TRF1)-interacting nuclear factor 2	4	2	2
7	751646	zgc:153151	zgc:153151	4	2	2
7	100006636	LOC100006636	E3 ubiquitin-protein ligase TRIM39	6	4	1.5
7	566857	poln	polymerase (DNA directed) nu	12	7	1.71429
7	559035	shroom4	shroom family member 4	17	16	1.0625
7	101885004	LOC101885004	uncharacterized LOC101885004	4	1	4
7	566363	muc3a	mucin 3A, cell surface associated	7	2	3.5
7	324948	adgrg1	adhesion G protein-coupled receptor G1	16	13	1.23077
7	563479	gpr97	G protein-coupled receptor 97	7	2	3.5
7	100000228	LOC100000228	uncharacterized LOC100000228	7	2	3.5
7	100534675	LOC100534675	uncharacterized LOC100534675	10	2	5
7	100534893	LOC100534893	uncharacterized LOC100534893	47	34	1.38235
7	100003720	polr2m	polymerase (RNA) II (DNA directed) polypeptide M	7	6	1.16667
7	541341	zgc:111992	zgc:111992	8	1	8
7	555654	casc4	cancer susceptibility candidate 4	3	2	1.5
7	101886410	si:ch211-150j10.4	si:ch211-150j10.4	11	10	1.1
7	560439	wu:fb50h02	wu:fb50h02	4	2	2
7	768189	ddx28	DEAD (Asp-Glu-Ala-Asp) box polypeptide 28	6	5	1.2
7	100330581	wdr60	WD repeat domain 60	2	1	2
7	101883086	LOC101883086	leukotriene B4 receptor 1-like	5	4	1.25
7	100149436	LOC100149436	uncharacterized LOC100149436	9	8	1.125
7	797705	si:dkey-56m19.5	si:dkey-56m19.5	10	5	2
7	333933	shcbp1	SHC SH2-domain binding protein 1	8	3	2.66667
7	393453	znf507	zinc finger protein 507	7	6	1.16667
7	559451	abtb2	ankyrin repeat and BTB (POZ) domain containing 2	6	5	1.2
7	100002928	iqgap1	IQ motif containing GTPase activating protein 1	18	1	18
7	100536769	dthd1	death domain containing 1	9	6	1.5
7	794462	LOC794462	insulin receptor substrate 2-B-like	5	2	2.5
7	325939	wu:fd49b10	wu:fd49b10	9	6	1.5
7	100149569	wdr93	WD repeat domain 93	9	3	3
7	114424	cdh1	cadherin 1, type 1, E-cadherin (epithelial)	2	1	2
7	568436	si:busm1-71b9.3	si:busm1-71b9.3	11	4	2.75
7	567602	si:ch211-206i14.2	si:ch211-206i14.2	7	2	3.5
7	393641	aprt	adenine phosphoribosyltransferase	4	3	1.33333
7	494065	dhodh	dihydroorotate dehydrogenase	2	1	2
7	100007939	LOC100007939	cadherin-related family member 5-like	7	6	1.16667
7	101883836	LOC101883836	uncharacterized LOC101883836	5	4	1.25
7	100126013	nagk	N-acetylglucosamine kinase	2	1	2
7	100004656	m1ap	meiosis 1 associated protein	7	2	3.5
7	103911429	LOC103911429	proline-rich receptor-like protein kinase PERK9	8	1	8
7	559690	arap2	ArfGAP with RhoGAP domain, ankyrin repeat and PH domain 2	8	7	1.14286
7	100536992	LOC100536992	uncharacterized LOC100536992	3	1	3
7	799479	LOC799479	probable G-protein coupled receptor 97	7	5	1.4
7	100331329	LOC100331329	uncharacterized LOC100331329	4	2	2
7	560618	lyve1a	lymphatic vessel endothelial hyaluronic receptor 1a	7	3	2.33333
7	101886040	pmfbp1	polyamine modulated factor 1 binding protein 1	15	5	3
7	101884256	LOC101884256	coiled-coil domain-containing protein 19, mitochondrial-like	4	3	1.33333
7	100216326	frem1a	Fras1 related extracellular matrix 1a	35	28	1.25
7	101885715	LOC101885715	inactive ubiquitin carboxyl-terminal hydrolase 53-like	13	11	1.18182
7	100333879	LOC100333879	inactive ubiquitin carboxyl-terminal hydrolase 53-like	6	4	1.5
7	100334396	LOC100334396	uncharacterized LOC100334396	13	4	3.25
7	101886687	LOC101886687	uncharacterized LOC101886687	8	5	1.6
7	797943	ppp1r15a	protein phosphatase 1, regulatory subunit 15A	6	2	3
7	560686	mettl4	methyltransferase like 4	9	4	2.25
7	571391	emilin2b	elastin microfibril interfacer 2b	9	5	1.8
7	101885543	LOC101885543	mucin-5AC-like	7	4	1.75
7	561171	cbln8	cerebellin 8	3	1	3
8	568737	snx2	sorting nexin 2	3	1	3
8	402829	ubox5	U-box domain containing 5	6	2	3
8	30268	ccl27a	chemokine (C-C motif) ligand 27a	2	1	2
8	100535682	si:dkey-178e17.3	si:dkey-178e17.3	4	3	1.33333
8	798129	si:dkeyp-117b11.1	si:dkeyp-117b11.1	4	1	4
8	101886963	LOC101886963	mucin-2-like	7	3	2.33333
8	565130	LOC565130	paxillin-like	10	8	1.25
8	103911462	LOC103911462	citron Rho-interacting kinase-like	6	1	6
8	323563	bnip3la	BCL2/adenovirus E1B interacting protein 3-like a	2	1	2
8	550404	gpd1a	glycerol-3-phosphate dehydrogenase 1a	2	1	2
8	100331661	si:ch73-233m11.2	si:ch73-233m11.2	8	6	1.33333
8	560305	fgd1	FYVE, RhoGEF and PH domain containing 1	11	1	11
8	570305	pcsk1nl	proprotein convertase subtilisin/kexin type 1 inhibitor, like	3	2	1.5
8	569226	irak1	interleukin-1 receptor-associated kinase 1	6	5	1.2
8	100003721	fam208b	family with sequence similarity 208, member B	50	36	1.38889
8	560014	ntng2a	netrin g2a	27	15	1.8
8	560078	phf19	PHD finger protein 19	3	2	1.5
8	561569	igf3	insulin-like growth factor 3	2	1	2
8	100170811	si:dkey-6n6.1	si:dkey-6n6.1	8	7	1.14286
8	101883289	LOC101883289	collagen alpha-1(XXVII) chain-like	4	2	2
8	325317	calr	calreticulin	15	10	1.5
8	555663	si:ch73-70k4.1	si:ch73-70k4.1	16	6	2.66667
8	407716	st6galnac5b	ST6 (alpha-N-acetyl-neuraminyl-2,3-beta-galactosyl-1,3)-N-acetylgalactosaminide alpha-2,6-sialyltransferase 5b	3	1	3
8	797289	erich3	glutamate-rich 3	26	17	1.52941
8	799689	si:dkey-267j14.7	si:dkey-267j14.7	14	12	1.16667
8	558403	mutyh	mutY DNA glycosylase	9	4	2.25
8	566722	fsd1	fibronectin type III and SPRY domain containing 1	8	1	8
8	559245	rorca	RAR-related orphan receptor C a	5	1	5
8	100002182	si:ch73-281k2.5	si:ch73-281k2.5	11	3	3.66667
8	58065	notch2	notch 2	51	6	8.5
8	565874	znf692	zinc finger protein 692	7	2	3.5
8	100332242	si:ch73-196i15.5	si:ch73-196i15.5	10	7	1.42857
8	560234	nphp4	nephronophthisis 4	11	9	1.22222
8	798269	LOC798269	tumor necrosis factor receptor superfamily member 5	4	1	4
8	333999	porcnl	porcupine homolog like	2	1	2
8	570521	emilin3a	elastin microfibril interfacer 3a	13	7	1.85714
8	406397	mmp9	matrix metallopeptidase 9	4	3	1.33333
8	566955	alx3	ALX homeobox 3	2	1	2
8	571114	efhd2	EF-hand domain family, member D2	3	2	1.5
8	101886382	si:dkey-159f12.2	si:dkey-159f12.2	4	1	4
8	492338	zymnd12	zinc finger, MYND-type containing 12	3	1	3
8	101886856	fam212b	family with sequence similarity 212, member B	6	3	2
8	101887017	LOC101887017	CMRF35-like molecule 1	2	1	2
8	100535806	LOC100535806	uncharacterized LOC100535806	4	2	2
8	795573	prf1.6	perforin 1.6	11	5	2.2
8	553504	ercc6l2	excision repair cross-complementation group 6-like 2	20	18	1.11111
8	563753	mmp11a	matrix metallopeptidase 11a	3	2	1.5
8	101887095	LOC101887095	uncharacterized LOC101887095	32	28	1.14286
8	103911526	LOC103911526	uncharacterized LOC103911526	6	5	1.2
8	566607	si:dkey-164f24.2	si:dkey-164f24.2	2	1	2
8	563286	si:dkey-33b17.3	si:dkey-33b17.3	6	2	3
8	101882501	LOC101882501	N-lysine methyltransferase SETD8-like	5	1	5
8	266961	hnf1a	HNF1 homeobox a	2	1	2
8	100000633	LOC100000633	E3 ubiquitin/ISG15 ligase TRIM25	5	4	1.25
8	322854	anapc5	anaphase promoting complex subunit 5	5	1	5
8	101885767	LOC101885767	actin filament-associated protein 1-like 2	2	1	2
8	100320289	adamts13	ADAM metallopeptidase with thrombospondin type 1 motif, 13	28	21	1.33333
8	100334230	tti2	TELO2 interacting protein 2	9	8	1.125
8	791194	ogg1	8-oxoguanine DNA glycosylase	6	5	1.2
8	103908668	LOC103908668	proline-rich transmembrane protein 3-like	30	25	1.2
8	100196920	sult1st7	sulfotransferase family 1, cytosolic sulfotransferase 7	3	2	1.5
8	30289	her3	hairy-related 3	6	3	2
8	100321230	si:dkeyp-100a1.6	si:dkeyp-100a1.6	7	5	1.4
8	101884100	LOC101884100	uncharacterized LOC101884100	42	20	2.1
8	101885951	si:ch211-243p7.3	si:ch211-243p7.3	40	17	2.35294
8	796720	si:ch211-263k4.2	si:ch211-263k4.2	2	1	2
8	568999	aak1a	AP2 associated kinase 1a	6	5	1.2
8	571061	zgc:171501	zgc:171501	5	2	2.5
8	100004155	fam110a	family with sequence similarity 110, member A	7	3	2.33333
8	554164	agtpbp1	ATP/GTP binding protein 1	16	5	3.2
8	100535807	LOC100535807	cGMP-dependent protein kinase 1-like	7	6	1.16667
8	100331083	LOC100331083	parapinopsin-like	3	1	3
9	103911589	LOC103911589	uncharacterized LOC103911589	4	1	4
9	321059	rrp1	ribosomal RNA processing 1	9	2	4.5
9	572028	si:dkey-11f4.14	si:dkey-11f4.14	11	3	3.66667
9	570890	si:dkey-11f4.16	si:dkey-11f4.16	20	11	1.81818
9	100322456	si:dkey-11f4.20	si:dkey-11f4.20	16	2	8
9	100005927	LOC100005927	immunoglobulin superfamily member 3-like	54	46	1.17391
9	100537317	LOC100537317	zinc finger protein 681-like	2	1	2
9	100141493	si:ch211-222f23.6	si:ch211-222f23.6	6	3	2
9	30404	hoxd10a	homeobox D10a	3	1	3
9	326761	lnpa	limb and neural patterns a	6	5	1.2
9	406273	chn1	chimerin 1	4	3	1.33333
9	103908626	LOC103908626	cytoplasmic dynein 1 intermediate chain 2-like	2	1	2
9	561268	tnfsf13b	tumor necrosis factor (ligand) superfamily, member 13b	5	3	1.66667
9	101883152	kiaa1211l	KIAA1211-like ortholog	18	7	2.57143
9	406205	mnx2a	motor neuron and pancreas homeobox 2a	2	1	2
9	100333283	si:ch1073-349o24.2	si:ch1073-349o24.2	44	30	1.46667
9	100384901	ugt1a4	UDP glucuronosyltransferase 1 family, polypeptide A4	8	3	2.66667
9	100384896	ugt1a6	UDP glucuronosyltransferase 1 family, polypeptide A6	5	3	1.66667
9	791175	fev	FEV (ETS oncogene family)	2	1	2
9	565294	znf804a	zinc finger protein 804A	18	14	1.28571
9	564101	si:dkey-230p4.1	si:dkey-230p4.1	55	36	1.52778
9	101884636	LOC101884636	trichohyalin-like	20	16	1.25
9	100004384	cd28	CD28 molecule	9	3	3
9	103911622	LOC103911622	fer-1-like protein 6	3	2	1.5
9	558702	ttll4	tubulin tyrosine ligase-like family, member 4	11	8	1.375
9	101886631	LOC101886631	zinc finger MYM-type protein 1-like	4	1	4
9	777653	crfb2	cytokine receptor family member b2	8	5	1.6
9	569454	crfb1	cytokine receptor family member b1	8	6	1.33333
9	100319681	si:ch211-277p15.1	si:ch211-277p15.1	6	1	6
9	100537235	LOC100537235	uncharacterized LOC100537235	2	1	2
9	570370	si:ch211-140m22.7	si:ch211-140m22.7	4	3	1.33333
9	101883614	LOC101883614	fibroblast growth factor 4B-like	7	6	1.16667
9	558045	parp4	poly (ADP-ribose) polymerase family, member 4	54	47	1.14894
9	570479	ska3	spindle and kinetochore associated complex subunit 3	6	5	1.2
9	569865	si:dkey-57a22.11	si:dkey-57a22.11	8	7	1.14286
9	554128	crygmxl1	crystallin, gamma MX, like 1	4	2	2
9	567482	si:dkey-189g17.2	si:dkey-189g17.2	14	11	1.27273
9	799852	si:ch211-219a4.6	si:ch211-219a4.6	2	1	2
9	791754	si:ch211-219a4.3	si:ch211-219a4.3	2	1	2
9	407677	lrrfip1a	leucine rich repeat (in FLII) interacting protein 1a	35	20	1.75
9	557725	tyw5	tRNA-yW synthesizing protein 5	4	3	1.33333
9	402824	sdpra	serum deprivation response a	3	2	1.5
9	561913	si:rp71-84d19.3	si:rp71-84d19.3	4	2	2
9	103911657	LOC103911657	toll-like receptor 13	13	5	2.6
9	403140	tlr20.2	toll-like receptor 20, tandem duplicate 2	14	13	1.07692
9	572462	LOC572462	toll-like receptor 13	18	12	1.5
9	100005571	LOC100005571	toll-like receptor 13	45	34	1.32353
9	550343	si:dkey-22a1.3	si:dkey-22a1.3	4	2	2
9	567483	tex30	testis expressed 30	5	1	5
9	100006347	si:rp71-45g20.4	si:rp71-45g20.4	3	2	1.5
9	323746	dbr1	debranching RNA lariats 1	3	2	1.5
9	101884718	LOC101884718	uncharacterized LOC101884718	6	5	1.2
9	100537744	LOC100537744	uncharacterized LOC100537744	13	5	2.6
9	555377	zgc:162780	zgc:162780	6	4	1.5
9	569401	LOC569401	2-oxoglutarate receptor 1	9	7	1.28571
9	568957	cenpj	centromere protein J	4	2	2
9	569231	LOC569231	guanine nucleotide exchange factor DBS	9	8	1.125
9	393568	tmem30c	transmembrane protein 30C	6	5	1.2
9	101884149	abi3bp	ABI family, member 3 (NESH) binding protein	23	17	1.35294
9	403141	tlr20f	toll-like receptor 20f	24	18	1.33333
9	571373	si:dkey-100n23.3	si:dkey-100n23.3	17	15	1.13333
9	571327	rpgra	retinitis pigmentosa GTPase regulator a	48	22	2.18182
9	560043	klf5b	Kruppel-like factor 5b	2	1	2
9	100001425	ercc1	excision repair cross-complementation group 1	5	4	1.25
9	360145	mxc	myxovirus (influenza virus) resistance C	10	7	1.42857
9	337663	mxe	myxovirus (influenza virus) resistance E	8	7	1.14286
9	100002523	si:ch211-125e6.14	si:ch211-125e6.14	3	2	1.5
9	560034	si:dkey-216e24.3	si:dkey-216e24.3	7	2	3.5
9	569232	si:ch73-147f11.1	si:ch73-147f11.1	4	3	1.33333
9	368418	slc35a5	solute carrier family 35, member A5	5	3	1.66667
9	563328	LOC563328	lysosome-associated membrane glycoprotein 1-like	4	3	1.33333
9	100321723	si:dkey-192g7.3	si:dkey-192g7.3	6	2	3
9	445320	hspbap1	hspb associated protein 1	11	6	1.83333
9	431761	tfcp2l1	transcription factor CP2-like 1	6	5	1.2
9	678566	ccdc93	coiled-coil domain containing 93	7	5	1.4
9	561536	znf142	zinc finger protein 142	28	24	1.16667
9	322341	cyp27a1.4	cytochrome P450, family 27, subfamily A, polypeptide 1, gene 4	11	10	1.1
9	795929	tas2r201.1	taste receptor, type 2, member 201, tandem duplicate 1	11	6	1.83333
9	100333330	tas2r201.2	taste receptor, type 2, member 201, tandem duplicate 2	9	6	1.5
9	795861	tas2r3	taste receptor, type 2, member 3	11	5	2.2
9	561374	kansl1l	KAT8 regulatory NSL complex subunit 1-like	28	16	1.75
9	100147913	bard1	BRCA1 associated RING domain 1	14	11	1.27273
9	798364	hibch	3-hydroxyisobutyryl-CoA hydrolase	3	1	3
9	368636	ankar	ankyrin and armadillo repeat containing	10	4	2.5
9	368827	asnsd1	asparagine synthetase domain containing 1	10	8	1.25
9	447825	mfsd6b	major facilitator superfamily domain containing 6b	8	7	1.14286
9	100001066	si:dkey-10c21.1	si:dkey-10c21.1	6	3	2
9	553274	ccdc141	coiled-coil domain containing 141	21	15	1.4
9	393572	traf3ip1	TNF receptor-associated factor 3 interacting protein 1	10	7	1.42857
9	101885091	LOC101885091	uncharacterized protein K02A2.6-like	3	2	1.5
9	797181	LOC797181	C-X-C chemokine receptor type 1-like	5	2	2.5
9	100148315	klhl41a	kelch-like family member 41a	6	5	1.2
9	568184	lrp2a	low density lipoprotein receptor-related protein 2a	105	8	13.125
9	557642	LOC557642	novel protein similar to vertebrate solute carrier family 4, sodium bicarbonate cotransporter protein family	12	1	12
9	767660	tank	TRAF family member-associated NFKB activator	4	1	4
9	100332907	LOC100332907	bromodomain adjacent to zinc finger domain protein 2B-like	16	4	4
9	100536981	LOC100536981	bromodomain adjacent to zinc finger domain protein 2B-like	9	6	1.5
9	103910477	LOC103910477	bromodomain adjacent to zinc finger domain protein 2B-like	3	2	1.5
9	103908628	LOC103908628	SWI/SNF-related matrix-associated actin-dependent regulator of chromatin subfamily A-like protein 1	2	1	2
9	407649	il1rl1	interleukin 1 receptor-like 1	17	13	1.30769
9	436730	egfl6	EGF-like-domain, multiple 6	8	5	1.6
9	101886067	LOC101886067	uncharacterized LOC101886067	8	3	2.66667
9	692126	fancb	Fanconi anemia, complementation group B	16	6	2.66667
9	492327	mospd2	motile sperm domain containing 2	4	2	2
9	796370	edar	ectodysplasin A receptor	2	1	2
9	795448	mxra5b	matrix-remodelling associated 5b	44	41	1.07317
9	100333059	vcx	variable charge, X-linked	5	1	5
10	393308	minal	MYC induced nuclear antigen-like	2	1	2
10	555163	mpzl1l	myelin protein zero-like 1 like	3	1	3
10	101883852	LOC101883852	protein FAM222A-like	5	3	1.66667
10	569920	LOC569920	ankyrin repeat and LEM domain-containing protein 2-like	7	5	1.4
10	571601	LOC571601	bone morphogenetic protein 10-like	5	3	1.66667
10	559111	zmp:0000000768	zmp:0000000768	7	4	1.75
10	557316	unc5c	unc-5 netrin receptor C	6	2	3
10	792625	si:ch73-209l12.1	si:ch73-209l12.1	28	23	1.21739
10	103911704	LOC103911704	uncharacterized protein C5orf42 homolog	15	14	1.07143
10	100535760	LOC100535760	uncharacterized LOC100535760	28	13	2.15385
10	322379	wu:fb59d01	wu:fb59d01	7	5	1.4
10	564155	ccar2	cell cycle and apoptosis regulator 2	11	9	1.22222
10	100151477	LOC100151477	tetratricopeptide repeat protein 28-like	5	1	5
10	552925	zgc:113274	zgc:113274	5	2	2.5
10	100006778	il6st	interleukin 6 signal transducer	16	12	1.33333
10	100536424	LOC100536424	aurora kinase A-like	7	3	2.33333
10	570522	LOC570522	serine/threonine-protein kinase pim-3-like	6	4	1.5
10	100330630	tex15	testis expressed 15	64	33	1.93939
10	554116	ubxn8	UBX domain protein 8	7	4	1.75
10	100126130	zgc:173443	zgc:173443	4	3	1.33333
10	101882781	LOC101882781	C-type lectin domain family 12 member B-like	6	5	1.2
10	100331104	si:ch211-193e13.5	si:ch211-193e13.5	4	2	2
10	103911723	LOC103911723	CD209 antigen-like protein E	9	5	1.8
10	415131	isl1l	islet1, like	5	3	1.66667
10	103911726	LOC103911726	uncharacterized LOC103911726	5	4	1.25
10	101882704	LOC101882704	golgin subfamily A member 6-like protein 2	3	1	3
10	100333759	swi5	SWI5 homologous recombination repair protein	2	1	2
10	406404	ak3	adenylate kinase 3	3	2	1.5
10	555422	LOC555422	uncharacterized LOC555422	6	5	1.2
10	100536739	parm1	prostate androgen-regulated mucin-like protein 1	11	2	5.5
10	335245	wu:fk95d07	wu:fk95d07	5	1	5
10	100270761	scpp8	secretory calcium-binding phosphoprotein 8	4	3	1.33333
10	798369	mamdc2b	MAM domain containing 2b	11	9	1.22222
10	562634	LOC562634	fibrillin-2	17	2	8.5
10	415170	slc12a2	solute carrier family 12 (sodium/potassium/chloride transporter), member 2	10	2	5
10	568835	slc27a6	solute carrier family 27 (fatty acid transporter), member 6	4	2	2
10	100329499	unc13b	unc-13 homolog B (C. elegans)	3	2	1.5
10	101886642	LOC101886642	iporin-like	14	8	1.75
10	564572	stard7	StAR-related lipid transfer (START) domain containing 7	4	3	1.33333
10	550503	vsig8a	V-set and immunoglobulin domain containing 8a	3	2	1.5
10	327419	wu:fi09b08	wu:fi09b08	14	6	2.33333
10	100332822	LOC100332822	cell wall protein DAN4-like	6	3	2
10	798778	LOC798778	R3H and coiled-coil domain-containing protein 1-like	3	1	3
10	100006341	rassf2b	Ras association (RalGDS/AF-6) domain family member 2b	4	1	4
10	567678	avd	avidin	4	1	4
10	497129	pcdh1a6	protocadherin 1 alpha 6	8	5	1.6
10	103911742	LOC103911742	protocadherin gamma-C5-like	14	13	1.07692
10	554016	pcdh1g32	protocadherin 1 gamma 32	11	2	5.5
10	101882400	LOC101882400	uncharacterized LOC101882400	19	13	1.46154
10	562648	LOC562648	poly [ADP-ribose] polymerase 14	41	34	1.20588
10	101884707	si:ch73-122g19.1	si:ch73-122g19.1	4	3	1.33333
10	101885811	LOC101885811	C-type lectin domain family 12 member B-like	3	1	3
10	103911746	LOC103911746	hepatic lectin-like	3	2	1.5
10	100537962	LOC100537962	C-type lectin domain family 17, member A-like	5	3	1.66667
10	101886332	hephl1b	hephaestin-like 1b	14	10	1.4
10	100534679	LOC100534679	asialoglycoprotein receptor 1-like	15	3	5
10	100034611	si:ch211-214k5.3	si:ch211-214k5.3	10	6	1.66667
10	100034418	si:ch211-214k5.2	si:ch211-214k5.2	3	1	3
10	103911749	LOC103911749	metabotropic glutamate receptor 5-like	12	1	12
10	100415794	ugt5d1	UDP glucuronosyltransferase 5 family, polypeptide D1	5	4	1.25
10	101883296	LOC101883296	solute carrier family 35 member F4-like	5	3	1.66667
10	100331563	ehbp1l1b	EH domain binding protein 1-like 1b	72	30	2.4
10	103911751	LOC103911751	zinc finger protein 436-like	5	4	1.25
10	103911752	LOC103911752	junctional adhesion molecule A-like	11	9	1.22222
10	101882921	LOC101882921	uncharacterized LOC101882921	8	5	1.6
10	103911753	LOC103911753	uncharacterized LOC103911753	4	2	2
10	100329522	si:ch211-222e20.4	si:ch211-222e20.4	12	8	1.5
10	103911768	LOC103911768	uncharacterized LOC103911768	13	5	2.6
10	563188	sytl2	synaptotagmin-like 2	27	16	1.6875
10	101884317	LOC101884317	zona pellucida-like domain-containing protein 1	5	3	1.66667
10	406382	zpr1	ZPR1 zinc finger	3	2	1.5
10	564457	si:rp71-56i13.6	si:rp71-56i13.6	18	5	3.6
10	101884880	LOC101884880	golgin subfamily A member 6-like protein 22	7	2	3.5
10	100333185	dnajc30	DnaJ (Hsp40) homolog, subfamily C, member 30	7	4	1.75
10	100332421	tex14	testis expressed 14	19	13	1.46154
10	564156	b3glctb	beta 3-glucosyltransferase b	5	3	1.66667
10	793110	LOC793110	serine protease HTRA2, mitochondrial-like	4	3	1.33333
10	404206	ccna1	cyclin A1	7	4	1.75
10	101883905	si:ch211-244c8.4	si:ch211-244c8.4	12	11	1.09091
10	767654	smyd4	SET and MYND domain containing 4	20	12	1.66667
10	100150395	or108-2	odorant receptor, family D, subfamily 108, member 2	4	3	1.33333
10	30358	or110-1	odorant receptor, family D, subfamily 110, member 1	10	4	2.5
10	100861456	or106-4	odorant receptor, family G, subfamily 106, member 4	2	1	2
10	100861459	or106-2	odorant receptor, family G, subfamily 106, member 2	2	1	2
10	327618	rsf1b.1	remodeling and spacing factor 1b, tandem duplicate 1	23	16	1.4375
10	768297	cuedc1a	CUE domain containing 1a	2	1	2
10	100002545	LOC100002545	A-kinase anchor protein 1, mitochondrial-like	11	7	1.57143
10	101883213	LOC101883213	collagenase 3-like	8	5	1.6
10	561211	igsf5a	immunoglobulin superfamily, member 5a	5	4	1.25
10	557349	si:ch73-1a9.4	si:ch73-1a9.4	6	4	1.5
10	100001854	LOC100001854	trace amine-associated receptor 13c-like	16	8	2
10	100001919	taar20c1	trace amine associated receptor 20c1	5	3	1.66667
10	101886828	taar20l	trace amine associated receptor 20l	5	3	1.66667
10	100150617	taar20r	trace amine associated receptor 20r	10	6	1.66667
10	100150393	LOC100150393	trace amine-associated receptor 13c-like	13	8	1.625
10	100002821	zgc:172131	zgc:172131	8	4	2
10	103911784	taar19g	trace amine associated receptor 19g	10	1	10
10	103911783	LOC103911783	trace amine-associated receptor 13c-like	5	3	1.66667
10	570095	si:ch211-139n6.3	si:ch211-139n6.3	11	2	5.5
10	403136	tlr8b	toll-like receptor 8b	15	14	1.07143
10	100537963	LOC100537963	unconventional myosin-XVIIIb-like	4	3	1.33333
10	101886588	mphosph9	M-phase phosphoprotein 9	2	1	2
10	100005313	hcar1-2	hydroxycarboxylic acid receptor 1-2	4	3	1.33333
10	405770	il1b	interleukin 1, beta	4	1	4
11	100006255	itga7	integrin, alpha 7	4	1	4
11	793309	LOC793309	25-hydroxyvitamin D-1 alpha hydroxylase, mitochondrial	7	6	1.16667
11	101884385	edn3	endothelin 3	4	1	4
11	100189616	znf831	zinc finger protein 831	37	13	2.84615
11	641578	syn2b	synapsin IIb	7	6	1.16667
11	101884201	si:ch211-266k22.6	si:ch211-266k22.6	9	3	3
11	100537876	si:dkey-40c23.1	si:dkey-40c23.1	17	10	1.7
11	334026	si:dkey-40c23.2	si:dkey-40c23.2	13	6	2.16667
11	103911798	si:dkey-40c23.3	si:dkey-40c23.3	4	3	1.33333
11	563149	lrp1aa	low density lipoprotein receptor-related protein 1Aa	24	1	24
11	100334487	LOC100334487	CD27 antigen-like	5	1	5
11	103911799	dgkab	diacylglycerol kinase, alpha b	5	1	5
11	266756	mapk14b	mitogen-activated protein kinase 14b	7	1	7
11	557816	LOC557816	uncharacterized LOC557816	3	1	3
11	561197	ptprga	protein tyrosine phosphatase, receptor type, g a	18	3	6
11	101884414	si:dkey-33g10.1	si:dkey-33g10.1	16	3	5.33333
11	449850	si:ch73-40i7.5	si:ch73-40i7.5	19	11	1.72727
11	100148935	ushbp1	Usher syndrome 1C binding protein 1	6	4	1.5
11	101886356	LOC101886356	uncharacterized LOC101886356	3	1	3
11	406676	adgrl4	adhesion G protein-coupled receptor L4	3	2	1.5
11	562996	dnase2b	deoxyribonuclease II beta	3	2	1.5
11	564699	tbr1a	T-box, brain, 1a	5	2	2.5
11	100147862	si:dkey-23f9.4	si:dkey-23f9.4	14	7	2
11	402825	cdc6	cell division cycle 6 homolog (S. cerevisiae)	5	4	1.25
11	567749	pimr93	Pim proto-oncogene, serine/threonine kinase, related 93	15	6	2.5
11	556640	wu:fi27h03	wu:fi27h03	47	26	1.80769
11	101882801	LOC101882801	uncharacterized LOC101882801	10	8	1.25
11	100151406	si:dkey-27d5.10	si:dkey-27d5.10	4	1	4
11	100148590	LOC100148590	E3 ubiquitin-protein ligase RBBP6-like	2	1	2
11	101882863	dnhd1	dynein heavy chain domain 1	96	75	1.28
11	100006601	si:dkey-13m1.5	si:dkey-13m1.5	9	8	1.125
11	335206	arrdc2	arrestin domain containing 2	8	7	1.14286
11	557223	si:ch211-1a19.3	si:ch211-1a19.3	3	1	3
11	567688	si:ch211-262i1.3	si:ch211-262i1.3	20	9	2.22222
11	567573	si:ch211-262i1.5	si:ch211-262i1.5	2	1	2
11	558659	cdk5rap1	CDK5 regulatory subunit associated protein 1	2	1	2
11	793869	zgc:173544	zgc:173544	39	27	1.44444
11	101885834	si:dkey-205k8.5	si:dkey-205k8.5	5	2	2.5
11	103911825	si:ch211-14i3.2	si:ch211-14i3.2	15	9	1.66667
11	100538023	LOC100538023	uncharacterized LOC100538023	14	5	2.8
11	103911835	LOC103911835	uncharacterized LOC103911835	14	3	4.66667
11	100333407	adamts9	ADAM metallopeptidase with thrombospondin type 1 motif, 9	8	1	8
11	368398	ogfrl2	opioid growth factor receptor-like 2	17	3	5.66667
11	553753	zgc:113307	zgc:113307	3	1	3
11	100537664	LOC100537664	uncharacterized LOC100537664	7	2	3.5
11	100004617	csf1a	colony stimulating factor 1a (macrophage)	8	2	4
11	562567	si:dkey-76p14.2	si:dkey-76p14.2	5	4	1.25
11	100536664	si:ch211-25d12.7	si:ch211-25d12.7	2	1	2
11	564158	cyldb	cylindromatosis (turban tumor syndrome), b	15	3	5
11	100334148	si:dkey-57n24.6	si:dkey-57n24.6	30	23	1.30435
11	431718	hdac11	histone deacetylase 11	6	2	3
11	100003307	si:ch211-226m7.4	si:ch211-226m7.4	2	1	2
11	799728	klhdc7a	kelch domain containing 7A	6	5	1.2
11	557752	rpgrb	retinitis pigmentosa GTPase regulator b	23	18	1.27778
11	492331	ace2	angiotensin I converting enzyme 2	4	2	2
11	100332398	si:dkey-163f14.6	si:dkey-163f14.6	9	8	1.125
11	100317899	dnah1	dynein, axonemal, heavy chain 1	21	20	1.05
11	560497	si:dkey-202e22.2	si:dkey-202e22.2	7	6	1.16667
11	447851	cyb561d1	cytochrome b561 family, member D1	4	2	2
11	103911857	LOC103911857	uncharacterized LOC103911857	6	4	1.5
11	101885592	LOC101885592	uncharacterized LOC101885592	3	1	3
11	101885860	LOC101885860	uncharacterized LOC101885860	3	2	1.5
11	403310	cacna1da	calcium channel, voltage-dependent, L type, alpha 1D subunit, a	11	2	5.5
11	613141	itih3b	inter-alpha-trypsin inhibitor heavy chain 3b	13	7	1.85714
11	100538314	si:ch211-210k13.2	si:ch211-210k13.2	10	8	1.25
11	570648	si:ch211-122l14.5	si:ch211-122l14.5	2	1	2
11	100151629	tnfrsf9b	tumor necrosis factor receptor superfamily, member 9b	10	5	2
11	100037357	tnfrsf1b	tumor necrosis factor receptor superfamily, member 1B	9	7	1.28571
11	560634	miip	migration and invasion inhibitory protein	10	6	1.66667
11	101886854	LOC101886854	flocculation protein FLO11-like	20	13	1.53846
11	559776	zgc:175088	zgc:175088	2	1	2
11	692319	pde12	phosphodiesterase 12	15	10	1.5
11	100000931	eml6	echinoderm microtubule associated protein like 6	39	5	7.8
11	548610	gli2b	GLI family zinc finger 2b	21	5	4.2
11	386940	traf3ip2b	TRAF3 interacting protein 2b	8	6	1.33333
11	100329480	LOC100329480	NACHT, LRR and PYD domains-containing protein 12-like	48	25	1.92
11	445201	cant1b	calcium activated nucleotidase 1b	3	1	3
11	100002528	gemin6	gem (nuclear organelle) associated protein 6	2	1	2
12	100333572	LOC100333572	myosin heavy chain, skeletal muscle-like	4	1	4
12	100331873	LOC100331873	dynein heavy chain 9, axonemal-like	2	1	2
12	796884	shisa6	shisa family member 6	2	1	2
12	324141	foxk2	forkhead box K2	5	1	5
12	101885514	LOC101885514	glucagon-like peptide 2 receptor	4	3	1.33333
12	101885814	si:dkey-94l16.4	si:dkey-94l16.4	9	4	2.25
12	338214	sult2st1	sulfotransferase family 2, cytosolic sulfotransferase 1	3	2	1.5
12	777793	sult2st2	sulfotransferase family 2, cytosolic sulfotransferase 2	2	1	2
12	572157	si:ch211-176g6.2	si:ch211-176g6.2	15	14	1.07143
12	101886304	si:ch1073-272o11.3	si:ch1073-272o11.3	7	3	2.33333
12	103911891	tnfrsf13b	tumor necrosis factor receptor superfamily, member 13B	2	1	2
12	101886274	LOC101886274	zinc transporter ZIP11-like	2	1	2
12	101886442	LOC101886442	uncharacterized LOC101886442	44	39	1.12821
12	100330953	LOC100330953	serine/threonine-protein kinase WNK4-like	27	7	3.85714
12	326076	pagr1	PAXIP1 associated glutamate-rich protein 1	4	3	1.33333
12	574421	nif3l1	NIF3 NGG1 interacting factor 3-like 1 (S. cerevisiae)	12	6	2
12	100000629	si:ch211-136m16.8	si:ch211-136m16.8	56	28	2
12	100150385	si:ch211-180a12.2	si:ch211-180a12.2	28	15	1.86667
12	641414	zgc:123217	zgc:123217	5	3	1.66667
12	101882585	si:dkey-32n7.4	si:dkey-32n7.4	6	4	1.5
12	563715	LOC563715	integrin alpha-X-like	15	11	1.36364
12	100333187	LOC100333187	uncharacterized LOC100333187	23	19	1.21053
12	767680	zgc:153760	zgc:153760	6	2	3
12	553296	LOC553296	sarcoplasmic reticulum histidine-rich calcium-binding protein	13	6	2.16667
12	101883817	LOC101883817	uncharacterized LOC101883817	7	5	1.4
12	101885302	LOC101885302	mucin-17-like	39	14	2.78571
12	100002189	ghrhr2	growth hormone releasing hormone receptor 2	3	2	1.5
12	100331874	itga3b	integrin, alpha 3b	9	8	1.125
12	30197	dkk1b	dickkopf WNT signaling pathway inhibitor 1b	5	4	1.25
12	550248	zgc:110716	zgc:110716	3	2	1.5
12	564521	mki67	marker of proliferation Ki-67	45	37	1.21622
12	798447	si:ch73-30l9.1	si:ch73-30l9.1	7	2	3.5
12	570641	si:rp71-19m20.1	si:rp71-19m20.1	7	1	7
12	100498672	atoh1c	atonal bHLH transcription factor 1c	6	4	1.5
12	103911902	LOC103911902	chromobox protein homolog 5-like	2	1	2
12	767792	rsph10b	radial spoke head 10 homolog B (Chlamydomonas)	6	4	1.5
12	567635	tmem130	transmembrane protein 130	2	1	2
12	103911928	LOC103911928	protein FAM13A-like	5	3	1.66667
12	492772	cpped1	calcineurin-like phosphoesterase domain containing 1	3	2	1.5
12	103911930	LOC103911930	archaemetzincin-2-like	9	8	1.125
12	492678	snx11	sorting nexin 11	8	6	1.33333
12	799868	st6galnac1.2	ST6 (alpha-N-acetyl-neuraminyl-2,3-beta-galactosyl-1,3)-N-acetylgalactosaminide alpha-2,6-sialyltransferase 1, tandem duplicate 2	3	1	3
12	565697	pkd1b	polycystic kidney disease 1b	37	30	1.23333
12	798710	zbtb4	zinc finger and BTB domain containing 4	11	8	1.375
12	568454	ablim2	actin binding LIM protein family, member 2	5	4	1.25
12	100001168	si:ch211-203c7.2	si:ch211-203c7.2	5	4	1.25
12	30112	svila	supervillin a	21	14	1.5
12	100537292	LOC100537292	uncharacterized LOC100537292	10	8	1.25
12	103911932	LOC103911932	putative golgin subfamily A member 6-like protein 6	2	1	2
12	100329613	hcar1-4	hydroxycarboxylic acid receptor 1-4	4	2	2
12	566255	mmrn2b	multimerin 2b	27	22	1.22727
12	100001169	si:dkey-57h18.1	si:dkey-57h18.1	4	2	2
12	100151516	si:ch73-81k8.2	si:ch73-81k8.2	5	4	1.25
12	560557	sh2d4bb	SH2 domain containing 4Bb	4	3	1.33333
12	557029	zgc:158404	zgc:158404	2	1	2
12	101887138	si:ch211-28p3.3	si:ch211-28p3.3	3	2	1.5
12	100318317	ccdc57	coiled-coil domain containing 57	10	5	2
12	541541	tdrkh	tudor and KH domain containing	14	7	2
12	798089	LOC798089	uncharacterized LOC798089	4	2	2
12	563998	fbxw10	F-box and WD repeat domain containing 10	20	11	1.81818
12	563001	rnf213b	ring finger protein 213b	61	47	1.29787
12	100005128	si:dkey-239b22.2	si:dkey-239b22.2	13	10	1.3
12	101886358	tcerg1l	transcription elongation regulator 1-like	4	2	2
12	556628	zgc:111868	zgc:111868	36	33	1.09091
12	100003025	c12h10orf90	chromosome 12 open reading frame, human C10orf90	13	8	1.625
12	100536599	LOC100536599	uncharacterized LOC100536599	8	1	8
12	101883339	LOC101883339	protein PRY2-like	11	6	1.83333
12	101882112	LOC101882112	sushi, nidogen and EGF-like domain-containing protein 1	9	4	2.25
12	101887112	si:ch211-182p11.1	si:ch211-182p11.1	20	16	1.25
12	100002054	LOC100002054	uncharacterized LOC100002054	27	16	1.6875
12	405881	mrpl38	mitochondrial ribosomal protein L38	6	4	1.5
12	100332446	LOC100332446	uncharacterized LOC100332446	5	3	1.66667
12	100535892	LOC100535892	uncharacterized LOC100535892	5	3	1.66667
12	562542	LOC562542	uncharacterized LOC562542	13	2	6.5
12	100009638	zgc:153932	zgc:153932	27	15	1.8
12	100005723	LOC100005723	uncharacterized LOC100005723	20	8	2.5
12	100005685	LOC100005685	uncharacterized LOC100005685	8	6	1.33333
12	568930	LOC568930	uncharacterized LOC568930	3	1	3
12	100538108	plaub	plasminogen activator, urokinase b	9	8	1.125
12	334230	zranb1a	zinc finger, RAN-binding domain containing 1a	11	1	11
12	378847	mtr	5-methyltetrahydrofolate-homocysteine methyltransferase	6	1	6
12	101886357	LOC101886357	A disintegrin and metalloproteinase with thrombospondin motifs 3-like	4	1	4
12	101886422	LOC101886422	A disintegrin and metalloproteinase with thrombospondin motifs 14-like	4	1	4
12	550273	ascc1	activating signal cointegrator 1 complex subunit 1	2	1	2
12	492485	lrrc20	leucine rich repeat containing 20	2	1	2
12	100006699	LOC100006699	uncharacterized LOC100006699	7	4	1.75
12	548605	ctbp2l	C-terminal binding protein 2, like	9	1	9
13	678586	rtn4b	reticulon 4b	4	1	4
13	100332366	LOC100332366	trace amine-associated receptor 7g-like	6	4	1.5
13	556205	wu:fc17b08	wu:fc17b08	29	27	1.07407
13	393561	abcc2	ATP-binding cassette, sub-family C (CFTR/MRP), member 2	35	2	17.5
13	100329124	ifngr1	interferon gamma receptor 1	7	5	1.4
13	103908631	LOC103908631	dystonin-like	73	60	1.21667
13	100331956	LOC100331956	collagen alpha-1(XXI) chain-like	2	1	2
13	100001671	mlip	muscular LMNA-interacting protein	37	13	2.84615
13	768168	zgc:152986	zgc:152986	15	11	1.36364
13	100318549	si:ch211-130h14.4	si:ch211-130h14.4	9	3	3
13	100535938	oit3	oncoprotein induced transcript 3	5	4	1.25
13	561131	nolc1	nucleolar and coiled-body phosphoprotein 1	10	7	1.42857
13	445206	fam120b	family with sequence similarity 120B	12	6	2
13	795051	LOC795051	neuroblast differentiation-associated protein AHNAK-like	54	47	1.14894
13	101882842	si:dkey-45k15.1	si:dkey-45k15.1	18	7	2.57143
13	569366	tnfaip2b	tumor necrosis factor, alpha-induced protein 2b	11	8	1.375
13	100001377	prop1	PROP paired-like homeobox 1	4	3	1.33333
13	568304	plekhh2	pleckstrin homology domain containing, family H (with MyTH4 domain) member 2	27	25	1.08
13	100329860	LOC100329860	serine protease HTRA2, mitochondrial-like	12	3	4
13	799537	LOC799537	serine protease HTRA2, mitochondrial-like	6	1	6
13	561882	alms1	Alstrom syndrome protein 1	51	35	1.45714
13	100141366	si:ch211-243o19.4	si:ch211-243o19.4	4	2	2
13	100320914	slf2	SMC5-SMC6 complex localization factor 2	10	3	3.33333
13	563785	sema4ga	sema domain, immunoglobulin domain (Ig), transmembrane domain (TM) and short cytoplasmic domain, (semaphorin) 4Ga	4	2	2
13	751622	si:ch211-117n7.7	si:ch211-117n7.7	2	1	2
13	561921	ninl	ninein-like	17	13	1.30769
13	103911991	LOC103911991	uncharacterized LOC103911991	17	8	2.125
13	795474	pimr48	Pim proto-oncogene, serine/threonine kinase, related 48	9	4	2.25
13	100537074	LOC100537074	glycogenin-1-like	4	1	4
13	562719	rab11fip5	RAB11 family interacting protein 5 (class I)	6	2	3
13	562867	mavs	mitochondrial antiviral signaling protein	2	1	2
13	336266	loxl3b	lysyl oxidase-like 3b	2	1	2
13	101884205	c13h7orf72	chromosome 13 open reading frame, human C7orf72	3	2	1.5
13	570926	lzts2a	leucine zipper, putative tumor suppressor 2a	3	1	3
13	101883929	LOC101883929	uncharacterized LOC101883929	3	2	1.5
13	79376	gfra1a	gdnf family receptor alpha 1a	12	3	4
13	100535494	nrg3	neuregulin 3	12	11	1.09091
13	101884183	si:dkey-191g9.7	si:dkey-191g9.7	13	7	1.85714
13	563760	LOC563760	arylsulfatase I-like	11	8	1.375
13	794339	ldb3a	LIM domain binding 3a	2	1	2
13	100149820	fam35a	family with sequence similarity 35, member A	18	12	1.5
13	559535	dna2	DNA replication helicase/nuclease 2	18	13	1.38462
13	550596	pbld2	phenazine biosynthesis-like protein domain containing 2	4	3	1.33333
13	100000710	tspan15	tetraspanin 15	3	2	1.5
13	692307	il22ra2	interleukin 22 receptor, alpha 2	4	2	2
13	570267	urb2	URB2 ribosome biogenesis 2 homolog (S. cerevisiae)	20	17	1.17647
13	368914	si:ch211-217g15.3	si:ch211-217g15.3	6	1	6
13	568701	cfap43	cilia and flagella associated protein 43	13	11	1.18182
13	103912026	LOC103912026	dual specificity protein phosphatase 13 isoform B-like	4	1	4
13	100008445	plaua	plasminogen activator, urokinase a	2	1	2
13	550570	itprip	inositol 1,4,5-trisphosphate receptor interacting protein	13	10	1.3
13	394145	vrk2	vaccinia related kinase 2	3	1	3
13	557043	mb21d1	Mab-21 domain containing 1	10	3	3.33333
13	569976	tacc2	transforming, acidic coiled-coil containing protein 2	36	22	1.63636
13	560385	pald1b	phosphatase domain containing, paladin 1b	7	6	1.16667
13	100149491	qrfpra	pyroglutamylated RFamide peptide receptor a	3	1	3
13	562105	si:dkey-275b16.2	si:dkey-275b16.2	5	4	1.25
13	101884346	c13h10orf71	chromosome 13 open reading frame, human C10orf71	32	22	1.45455
13	553443	vstm4a	V-set and transmembrane domain containing 4a	2	1	2
13	323706	rtn1a	reticulon 1a	7	5	1.4
13	336741	slc38a6	solute carrier family 38, member 6	3	1	3
13	101885027	LOC101885027	uncharacterized LOC101885027	5	1	5
13	286787	diexf	digestive organ expansion factor homolog	5	4	1.25
13	394011	vti1b	vesicle transport through interaction with t-SNAREs 1B	2	1	2
13	799312	iqcc	IQ motif containing C	9	1	9
13	799376	LOC799376	CD276 antigen	7	2	3.5
13	393521	macrod2	MACRO domain containing 2	3	2	1.5
13	553448	rrbp1a	ribosome binding protein 1 homolog a (dog)	19	16	1.1875
13	567045	kif16bb	kinesin family member 16Bb	27	19	1.42105
13	101882067	LOC101882067	uncharacterized LOC101882067	18	15	1.2
13	393383	slx4ip	SLX4 interacting protein	12	9	1.33333
13	561062	si:dkey-157l19.2	si:dkey-157l19.2	17	13	1.30769
13	560706	ttc9	tetratricopeptide repeat domain 9	2	1	2
13	553518	phf3	PHD finger protein 3	10	9	1.11111
13	557044	si:ch211-69e5.1	si:ch211-69e5.1	33	29	1.13793
13	566303	si:dkey-85a20.4	si:dkey-85a20.4	19	13	1.46154
13	565590	golga7bb	golgin A7 family, member Bb	2	1	2
13	101886079	ankrd2	ankyrin repeat domain 2 (stretch responsive muscle)	6	4	1.5
13	100151036	ipmka	inositol polyphosphate multikinase a	10	3	3.33333
13	553795	nanp	N-acetylneuraminic acid phosphatase	3	1	3
13	565437	fam83ha	family with sequence similarity 83, member Ha	23	14	1.64286
13	393632	mlh1	mutL homolog 1, colon cancer, nonpolyposis type 2 (E. coli)	5	3	1.66667
13	101886929	LOC101886929	oocyte zinc finger protein XlCOF19-like	2	1	2
13	101886989	LOC101886989	oocyte zinc finger protein XlCOF15-like	4	2	2
13	100002257	si:dkeyp-2e4.3	si:dkeyp-2e4.3	6	1	6
13	100149164	LOC100149164	Zinc finger protein 774-like	11	6	1.83333
13	792757	si:ch211-168h21.3	si:ch211-168h21.3	6	2	3
13	571446	LOC571446	zinc transporter ZIP9-B-like	3	2	1.5
13	559226	golga4	golgin A4	32	30	1.06667
13	101883254	si:ch1073-266p11.2	si:ch1073-266p11.2	10	9	1.11111
13	407621	disc1	disrupted in schizophrenia 1	12	8	1.5
13	101883869	znf518a	zinc finger protein 518A	17	10	1.7
13	103912044	LOC103912044	zinc finger BED domain-containing protein 1-like	11	8	1.375
13	544653	dntt	deoxynucleotidyltransferase, terminal	6	4	1.5
13	101883185	cfap46	cilia and flagella associated protein 46	23	17	1.35294
13	100535180	LOC100535180	uncharacterized LOC100535180	3	2	1.5
13	100331796	LOC100331796	inactive tyrosine-protein kinase 7-like	2	1	2
13	100331665	LOC100331665	threo-3-hydroxyaspartate ammonia-lyase-like	3	1	3
14	100332682	bod1l1	biorientation of chromosomes in cell division 1-like 1	21	17	1.23529
14	503792	gpc2	glypican 2	3	2	1.5
14	100329277	si:ch73-308l14.2	si:ch73-308l14.2	9	4	2.25
14	100884148	slc16a2	solute carrier family 16, member 2 (thyroid hormone transporter)	5	1	5
14	327335	srp72	signal recognition particle 72	7	3	2.33333
14	103910755	LOC103910755	interleukin-15-like	3	1	3
14	570583	bbs12	Bardet-Biedl syndrome 12	14	6	2.33333
14	102725540	trpc7b	transient receptor potential cation channel, subfamily C, member 7b	5	4	1.25
14	571408	dock2	dedicator of cytokinesis 2	5	1	5
14	100535907	LOC100535907	uncharacterized LOC100535907	19	13	1.46154
14	103912059	si:zfos-1069f5.1	si:zfos-1069f5.1	5	3	1.66667
14	64274	csf1ra	colony stimulating factor 1 receptor, a	15	2	7.5
14	555882	fnta	farnesyltransferase, CAAX box, alpha	2	1	2
14	494071	irf2	interferon regulatory factor 2	2	1	2
14	100005596	si:dkeyp-115e12.6	si:dkeyp-115e12.6	41	25	1.64
14	100005318	LOC100005318	uncharacterized LOC100005318	6	1	6
14	100149701	LOC100149701	uncharacterized LOC100149701	20	12	1.66667
14	556143	tbx22	T-box 22	6	2	3
14	563325	si:dkey-92i17.2	si:dkey-92i17.2	10	4	2.5
14	103912068	LOC103912068	chromobox protein homolog 2-like	7	6	1.16667
14	796866	LOC796866	MAP7 domain-containing protein 1-like	4	2	2
14	100004948	si:ch211-153b23.7	si:ch211-153b23.7	8	6	1.33333
14	100329862	LOC100329862	myotilin-like	4	3	1.33333
14	101884225	LOC101884225	zinc finger BED domain-containing protein 4-like	4	3	1.33333
14	553349	znf185	zinc finger protein 185 (LIM domain)	7	5	1.4
14	541448	acrc	acidic repeat containing	10	3	3.33333
14	569287	ccdc142	coiled-coil domain containing 142	8	5	1.6
14	100537783	si:dkey-77g12.1	si:dkey-77g12.1	2	1	2
14	103912075	LOC103912075	uncharacterized LOC103912075	5	2	2.5
14	555334	itln3	intelectin 3	4	1	4
14	557200	limch1b	LIM and calponin homology domains 1b	17	15	1.13333
14	100884152	dicp2.2	diverse immunoglobulin domain-containing protein 2.2	8	3	2.66667
14	503743	smtnl1	smoothelin-like 1	11	4	2.75
14	100534793	rnf212	ring finger protein 212	3	1	3
14	792773	si:ch211-159i8.4	si:ch211-159i8.4	30	25	1.2
14	321250	zgc:66433	zgc:66433	21	15	1.4
14	101884733	LOC101884733	uncharacterized protein K02A2.6-like	3	2	1.5
14	100334705	si:ch211-175m2.4	si:ch211-175m2.4	3	1	3
14	101887140	tbc1d10c	TBC1 domain family, member 10C	36	25	1.44
14	550612	zgc:113229	zgc:113229	5	3	1.66667
14	563932	atp10b	ATPase, class V, type 10B	5	2	2.5
14	101882405	LOC101882405	ankyrin repeat domain-containing protein SOWAHA-like	6	3	2
14	569278	si:ch211-107m4.1	si:ch211-107m4.1	8	7	1.14286
14	566565	mars2	methionyl-tRNA synthetase 2, mitochondrial	18	10	1.8
14	100188894	il4	interleukin 4	3	1	3
14	30696	nkx2.5	NK2 homeobox 5	4	2	2
14	556124	LOC556124	uncharacterized LOC556124	6	3	2
14	101884034	LOC101884034	uncharacterized LOC101884034	32	20	1.6
14	794166	ccdc69	coiled-coil domain containing 69	2	1	2
14	101882944	LOC101882944	uncharacterized LOC101882944	15	12	1.25
14	548344	nek12	NIMA-related kinase 12	11	10	1.1
14	548339	zgc:113364	zgc:113364	3	1	3
14	563853	mtus1a	microtubule associated tumor suppressor 1a	20	16	1.25
14	393284	pdgfrl	platelet-derived growth factor receptor-like	2	1	2
14	570432	si:ch211-191o15.6	si:ch211-191o15.6	4	2	2
14	100144554	il2rgb	interleukin 2 receptor, gamma b	6	3	2
14	794500	map7d3	MAP7 domain containing 3	7	6	1.16667
14	798092	LOC798092	vimentin-like	11	9	1.22222
14	101882840	LOC101882840	protein starmaker-like	41	17	2.41176
14	30539	foxa	forkhead box A sequence	6	2	3
14	445373	il12ba	interleukin 12Ba	2	1	2
14	566369	fam198b	family with sequence similarity 198, member B	4	3	1.33333
14	492463	neil3	nei-like DNA glycosylase 3	7	1	7
14	567333	ctso	cathepsin O	7	4	1.75
14	450083	gla	galactosidase, alpha	7	4	1.75
14	100148777	nitr13	novel immune-type receptor 13	6	3	2
14	100189619	zgc:195212	zgc:195212	3	2	1.5
14	570939	LOC570939	uncharacterized LOC570939	12	11	1.09091
14	100334796	LOC100334796	pre-mRNA-processing factor 39-like	12	7	1.71429
14	100002196	si:ch211-235e9.8	si:ch211-235e9.8	12	10	1.2
14	793049	fgfbp2a	fibroblast growth factor binding protein 2a	7	1	7
14	100150204	si:ch211-199b20.3	si:ch211-199b20.3	15	12	1.25
14	100322027	mmp17b	matrix metallopeptidase 17b	4	2	2
15	101884900	LOC101884900	tyrosine-protein kinase receptor UFO-like	5	2	2.5
15	103908785	kiaa1731	KIAA1731 ortholog	3	1	3
15	101885305	mfrp	membrane frizzled-related protein	7	3	2.33333
15	101884724	LOC101884724	gastrula zinc finger protein XlCGF9.1-like	7	6	1.16667
15	555336	LOC555336	gastrula zinc finger protein XlCGF8.2DB-like	7	3	2.33333
15	100536922	LOC100536922	oocyte zinc finger protein XlCOF6-like	21	14	1.5
15	100535908	si:ch211-210b2.4	si:ch211-210b2.4	19	11	1.72727
15	555689	si:ch211-210b2.3	si:ch211-210b2.3	15	7	2.14286
15	100535998	si:ch211-210b2.2	si:ch211-210b2.2	19	17	1.11765
15	556125	si:dkey-7i4.24	si:dkey-7i4.24	12	9	1.33333
15	556648	LOC556648	zinc finger protein 850-like	34	27	1.25926
15	101883072	LOC101883072	zinc finger protein 850-like	10	4	2.5
15	101883622	LOC101883622	gastrula zinc finger protein XlCGF57.1-like	20	8	2.5
15	553302	LOC553302	zinc finger protein 208	14	11	1.27273
15	100329456	igsf10	immunoglobulin superfamily, member 10	69	62	1.1129
15	103908790	iqcj	IQ motif containing J	2	1	2
15	101884950	amotl1	angiomotin like 1	14	10	1.4
15	103908792	LOC103908792	uncharacterized LOC103908792	4	3	1.33333
15	103908793	LOC103908793	P2Y purinoceptor 14-like	17	3	5.66667
15	103908794	LOC103908794	P2Y purinoceptor 14-like	7	5	1.4
15	664765	lipt2	lipoyl(octanoyl) transferase 2 (putative)	2	1	2
15	100151169	or126-7	odorant receptor, family E, subfamily 126, member 7	3	2	1.5
15	100147774	or128-1	odorant receptor, family E, subfamily 128, member 1	9	7	1.28571
15	445130	sh3bgr	SH3 domain binding glutamate-rich protein	2	1	2
15	403064	atm	ATM serine/threonine kinase	28	5	5.6
15	100331141	si:ch1073-228b5.2	si:ch1073-228b5.2	7	5	1.4
15	100334526	prss16	protease, serine, 16 (thymus)	5	3	1.66667
15	556778	mrps22	mitochondrial ribosomal protein S22	3	1	3
15	565269	her8.2	hairy-related 8.2	6	5	1.2
15	550600	her13	hairy-related 13	4	3	1.33333
15	559725	tnfrsf19	tumor necrosis factor receptor superfamily, member 19	6	5	1.2
15	559491	tmem160	transmembrane protein 160	4	3	1.33333
15	100003275	si:ch211-261a10.5	si:ch211-261a10.5	4	3	1.33333
15	100535120	LOC100535120	protein FAM200A-like	2	1	2
15	436967	prcp	prolylcarboxypeptidase (angiotensinase C)	2	1	2
15	100002197	si:dkey-31c13.1	si:dkey-31c13.1	2	1	2
15	100001880	si:dkey-202l22.6	si:dkey-202l22.6	31	23	1.34783
15	559754	tmprss13a	transmembrane protease, serine 13a	5	4	1.25
15	799071	adck4	aarF domain containing kinase 4	5	4	1.25
15	797198	si:ch211-149e23.3	si:ch211-149e23.3	6	2	3
15	797081	c2cd3	C2 calcium-dependent domain containing 3	30	24	1.25
15	436969	zgc:92630	zgc:92630	7	4	1.75
15	550390	rnmtl1a	RNA methyltransferase like 1a	4	2	2
15	794824	si:ch211-24o10.6	si:ch211-24o10.6	7	6	1.16667
15	100536705	itgae.2	integrin, alpha E, tandem duplicate 2	19	7	2.71429
15	100333951	itgae.1	integrin, alpha E, tandem duplicate 1	19	7	2.71429
15	103908821	LOC103908821	versican core protein-like	10	5	2
15	101884208	LOC101884208	uncharacterized LOC101884208	6	2	3
15	553749	zgc:113279	zgc:113279	10	5	2
15	494086	pih1d2	PIH1 domain containing 2	4	1	4
15	767728	btr16	bloodthirsty-related gene family, member 16	14	8	1.75
15	101885574	si:ch211-247l8.10	si:ch211-247l8.10	16	10	1.6
15	100006993	si:dkey-52d15.2	si:dkey-52d15.2	19	13	1.46154
15	100006895	LOC100006895	alpha-2-macroglobulin-like	8	3	2.66667
15	101886572	LOC101886572	protein FAM13A-like	3	2	1.5
15	101882848	LOC101882848	uromodulin-like 1	6	2	3
15	564082	spa17	sperm autoantigenic protein 17	25	10	2.5
15	571744	oafa	OAF homolog a (Drosophila)	4	2	2
15	338313	mcamb	melanoma cell adhesion molecule b	15	9	1.66667
15	794198	LOC794198	zinc finger protein 91-like	10	8	1.25
15	565221	LOC565221	fibroblast growth factor receptor homolog 1-like	3	2	1.5
15	562658	zgc:152863	zgc:152863	3	2	1.5
15	552973	npat	nuclear protein, ataxia-telangiectasia locus	20	18	1.11111
15	100002736	tp53i13	tumor protein p53 inducible protein 13	12	10	1.2
15	403308	rtn4rl1b	reticulon 4 receptor-like 1b	18	3	6
15	563653	si:dkey-243i1.1	si:dkey-243i1.1	18	14	1.28571
15	568935	git1	G protein-coupled receptor kinase interacting ArfGAP 1	2	1	2
15	325085	ssh2a	slingshot protein phosphatase 2a	8	7	1.14286
15	792693	cd3eap	CD3e molecule, epsilon associated protein	2	1	2
15	560240	si:ch211-137a8.4	si:ch211-137a8.4	3	2	1.5
15	560033	capns1b	calpain, small subunit 1 b	4	2	2
15	101883589	LOC101883589	protocadherin Fat 4-like	40	36	1.11111
15	557824	hsph1	heat shock 105/110 protein 1	8	5	1.6
15	566758	brca2	breast cancer 2, early onset	70	50	1.4
15	565380	n4bp2l2	NEDD4 binding protein 2-like 2	11	5	2.2
15	393333	tmem106ba	transmembrane protein 106Ba	3	1	3
15	100006681	si:dkey-30e9.7	si:dkey-30e9.7	38	33	1.15152
15	798716	ispd	isoprenoid synthase domain containing	4	2	2
15	101883707	lrrc72	leucine rich repeat containing 72	4	2	2
15	101883768	LOC101883768	uncharacterized LOC101883768	16	14	1.14286
15	554167	tnfb	tumor necrosis factor b (TNF superfamily, member 2)	8	3	2.66667
15	406439	sh3bp5la	SH3-binding domain protein 5-like, a	9	6	1.5
15	565570	ccdc105	coiled-coil domain containing 105	8	7	1.14286
15	103908855	LOC103908855	protein kinase kin1-like	5	3	1.66667
15	100148564	gmnc	geminin coiled-coil domain containing	7	5	1.4
15	326062	si:dkey-23k10.5	si:dkey-23k10.5	32	29	1.10345
15	101885704	zbtb32	zinc finger and BTB domain containing 32	6	4	1.5
15	334054	proser3	proline and serine rich 3	15	13	1.15385
15	100536585	si:ch211-137j23.9	si:ch211-137j23.9	10	4	2.5
15	103908860	LOC103908860	C3a anaphylatoxin chemotactic receptor-like	10	2	5
15	101884711	si:dkey-238d18.5	si:dkey-238d18.5	11	4	2.75
15	103908642	LOC103908642	myelin-associated glycoprotein-like	8	4	2
15	103908861	LOC103908861	myelin-associated glycoprotein-like	10	4	2.5
15	100003913	si:ch73-380l3.2	si:ch73-380l3.2	12	7	1.71429
15	101885005	si:ch73-380l3.4	si:ch73-380l3.4	19	11	1.72727
15	103908857	LOC103908857	sialoadhesin-like	29	14	2.07143
15	556718	si:dkey-24p1.1	si:dkey-24p1.1	36	18	2
15	101883966	si:dkey-24p1.7	si:dkey-24p1.7	20	10	2
15	60309	robo2	roundabout, axon guidance receptor, homolog 2 (Drosophila)	12	2	6
15	798456	si:ch211-281l24.3	si:ch211-281l24.3	3	1	3
15	100534986	si:dkey-75b17.1	si:dkey-75b17.1	22	14	1.57143
15	570229	si:ch211-250k18.8	si:ch211-250k18.8	11	4	2.75
15	321704	si:ch211-276c2.4	si:ch211-276c2.4	19	9	2.11111
15	100301512	ftr76	finTRIM family, member 76	6	1	6
15	797531	ftr88	finTRIM family, member 88	4	3	1.33333
15	100330698	sgpp2	sphingosine-1-phosphate phosphatase 2	6	5	1.2
15	100149909	si:ch211-181d7.1	si:ch211-181d7.1	36	30	1.2
15	100333163	LOC100333163	protein phosphatase 1 regulatory subunit 1B-like	3	1	3
15	100332507	LOC100332507	nuclear mitotic apparatus protein 1-like	5	3	1.66667
15	101883594	LOC101883594	gastrula zinc finger protein XlCGF7.1-like	3	1	3
15	101883959	LOC101883959	gastrula zinc finger protein XlCGF7.1-like	9	4	2.25
15	101884016	LOC101884016	zinc finger protein 271-like	2	1	2
15	100535385	LOC100535385	gastrula zinc finger protein XlCGF8.2DB-like	3	1	3
15	100332402	dync2h1	dynein, cytoplasmic 2, heavy chain 1	28	4	7
15	792889	LOC792889	presenilins-associated rhomboid-like protein, mitochondrial	2	1	2
15	794425	LOC794425	protein FAM133-like	3	1	3
15	100536813	si:ch1073-340i21.1	si:ch1073-340i21.1	3	2	1.5
15	100332468	pde2a	phosphodiesterase 2A, cGMP-stimulated	6	2	3
16	565295	LOC565295	ceramide synthase 2-like	3	2	1.5
16	503751	zgc:110848	zgc:110848	5	2	2.5
16	541520	cdcp1a	CUB domain containing protein 1a	8	5	1.6
16	100126021	lars2	leucyl-tRNA synthetase 2, mitochondrial	11	5	2.2
16	100331845	LOC100331845	uncharacterized LOC100331845	7	1	7
16	100134935	csf3r	colony stimulating factor 3 receptor (granulocyte)	12	4	3
16	796934	tfpt	TCF3 (E2A) fusion partner	11	6	1.83333
16	799825	LOC799825	protein lin-28 homolog A-like	2	1	2
16	553294	ube3d	ubiquitin protein ligase E3D	7	4	1.75
16	317763	ttk	ttk protein kinase	9	4	2.25
16	558933	soga3a	SOGA family member 3a	10	8	1.25
16	100334815	pimr209	Pim proto-oncogene, serine/threonine kinase, related 209	7	1	7
16	566493	abhd5a	abhydrolase domain containing 5a	3	2	1.5
16	100005551	entpd3	ectonucleoside triphosphate diphosphohydrolase 3	8	6	1.33333
16	100004988	LOC100004988	C-C chemokine receptor type 5-like	5	4	1.25
16	100329837	LOC100329837	C-C chemokine receptor type 5-like	8	3	2.66667
16	327355	ice1	KIAA0947-like (H. sapiens)	33	18	1.83333
16	101884995	LOC101884995	serine/threonine-protein kinase ste20-like	6	5	1.2
16	100150889	tapbpl	TAP binding protein-like	4	2	2
16	565521	cep192	centrosomal protein 192kDa	41	35	1.17143
16	569805	im:7163673	im:7163673	50	47	1.06383
16	557409	zgc:198329	zgc:198329	5	1	5
16	798939	si:dkey-11o1.3	si:dkey-11o1.3	28	19	1.47368
16	799170	si:dkey-250k15.10	si:dkey-250k15.10	10	5	2
16	799527	cxcr3.3	chemokine (C-X-C motif) receptor 3, tandem duplicate 3	11	8	1.375
16	100334281	LOC100334281	hemicentin-2-like	25	2	12.5
16	101883024	znf524	zinc finger protein 524	22	9	2.44444
16	553299	zgc:162509	zgc:162509	18	7	2.57143
16	100005181	si:dkey-85k15.6	si:dkey-85k15.6	5	4	1.25
16	558727	rusc1	RUN and SH3 domain containing 1	36	29	1.24138
16	101884350	LOC101884350	gastrula zinc finger protein XlCGF26.1-like	10	2	5
16	100537860	LOC100537860	histone-lysine N-methyltransferase ASH1L-like	42	26	1.61538
16	100534898	mtbp	MDM2 binding protein	10	7	1.42857
16	572204	nradd	neurotrophin receptor associated death domain	6	2	3
16	100536295	LOC100536295	mucin-3A-like	16	15	1.06667
16	101886964	LOC101886964	uncharacterized LOC101886964	9	4	2.25
16	563199	si:ch211-120k19.1	si:ch211-120k19.1	4	1	4
16	101882278	kel	Kell blood group, metallo-endopeptidase	9	7	1.28571
16	100135755	il6r	interleukin 6 receptor	19	4	4.75
16	100537096	LOC100537096	phospholipid-transporting ATPase ID-like	10	2	5
16	101883025	LOC101883025	uncharacterized LOC101883025	2	1	2
16	100073343	rapgef5b	Rap guanine nucleotide exchange factor (GEF) 5b	5	3	1.66667
16	567790	dnah11	dynein, axonemal, heavy chain 11	47	43	1.09302
16	246224	ahr1a	aryl hydrocarbon receptor 1a	26	8	3.25
16	100884153	dicp3.3	diverse immunoglobulin domain-containing protein 3.3	10	4	2.5
16	100536667	LOC100536667	uncharacterized LOC100536667	7	6	1.16667
16	101882791	LOC101882791	uncharacterized LOC101882791	13	6	2.16667
16	100884138	dicp3.1	diverse immunoglobulin domain-containing protein 3.1	2	1	2
16	336478	si:dkey-92i15.4	si:dkey-92i15.4	39	27	1.44444
16	101885506	LOC101885506	uncharacterized LOC101885506	11	5	2.2
16	101884583	LOC101884583	uncharacterized LOC101884583	14	3	4.66667
16	100332783	LOC100332783	toll-like receptor 13	12	5	2.4
16	553293	pbxip1b	pre-B-cell leukemia homeobox interacting protein 1b	25	5	5
16	570268	osgin2	oxidative stress induced growth inhibitor family member 2	3	2	1.5
16	568891	si:ch211-79k12.1	si:ch211-79k12.1	4	1	4
16	403130	has1	hyaluronan synthase 1	7	6	1.16667
16	568153	LOC568153	chemokine-like receptor 1	6	4	1.5
16	327401	zgc:66448	zgc:66448	9	8	1.125
16	563134	tbc1d31	TBC1 domain family, member 31	8	6	1.33333
16	100007394	adnp2a	ADNP homeobox 2a	2	1	2
16	565841	atxn1b	ataxin 1b	5	4	1.25
16	553618	zgc:110410	zgc:110410	2	1	2
16	565656	bcl3	B-cell CLL/lymphoma 3	2	1	2
16	565383	cblc	Cbl proto-oncogene C, E3 ubiquitin protein ligase	4	1	4
16	565312	irgq1	immunity-related GTPase family, q1	5	2	2.5
[truncated: 1,015 more rows]

## Sheet: D. rerio ZCR genes
D. rerio
Ontology	ID	Description	GeneRatio	BgRatio	pvalue	p.adjust	qvalue	geneID	Count
biological process	GO:0019882	antigen processing and presentation	17/472	77/15300	1.3891e-10	2.1531e-07	2.12898e-07	abcb3l1/mhc1uba/mhc1uka/si:busm1-194e12.12/si:busm1-48c11.3/cd83/tapbp/mhc1lja/mhc1lfa/zgc:136614/mhc2dab/si:busm1-104n07.3/si:busm1-160c18.6/si:busm1-194e12.8/si:busm1-266f07.2/si:zfos-2070c2.3/tap1	17
biological process	GO:0010499	proteasomal ubiquitin-independent protein catabolic process	7/472	25/15300	7.54602e-06	0.00494865	0.0048932	psmb10/psmb12/psmb8a/psmb9a/psma1/psmb7/si:rp71-45k5.4	7
biological process	GO:0002456	T cell mediated immunity	4/472	6/15300	1.27707e-05	0.00494865	0.0048932	cd8a/si:ch211-173d10.1/trpm4b.1/trpm4b.2	4
biological process	GO:0042219	cellular modified amino acid catabolic process	4/472	6/15300	1.27707e-05	0.00494865	0.0048932	ggact.1/ggact.2/ggact.3/aldh1l1	4
biological process	GO:0002474	antigen processing and presentation of peptide antigen via MHC class I	7/472	30/15300	2.79573e-05	0.0072223	0.00714138	abcb3l1/mhc1uba/mhc1uka/tapbp/zgc:136614/si:zfos-2070c2.3/tap1	7
biological process	GO:0048002	antigen processing and presentation of peptide antigen	7/472	30/15300	2.79573e-05	0.0072223	0.00714138	abcb3l1/mhc1uba/mhc1uka/tapbp/zgc:136614/si:zfos-2070c2.3/tap1	7
biological process	GO:0002706	regulation of lymphocyte mediated immunity	4/472	9/15300	9.96105e-05	0.0220566	0.0218095	illr3/si:ch211-173d10.1/trpm4b.1/trpm4b.2	4
biological process	GO:0043066	negative regulation of apoptotic process	18/472	220/15300	0.000166051	0.0321724	0.0318119	si:dkey-58b18.10/pimr60/birc2/c1ql4l/capn3a/egr2a/pimr113/pimr154/pimr151/si:dkey-58b18.4/si:dkey-58b18.7/socs3a/grinab/prelid1b/pimr81/pimr155/pimr100/si:dkey-33c12.5	18
biological process	GO:0043069	negative regulation of programmed cell death	18/472	225/15300	0.000219607	0.0344482	0.0340622	si:dkey-58b18.10/pimr60/birc2/c1ql4l/capn3a/egr2a/pimr113/pimr154/pimr151/si:dkey-58b18.4/si:dkey-58b18.7/socs3a/grinab/prelid1b/pimr81/pimr155/pimr100/si:dkey-33c12.5	18
biological process	GO:0002449	lymphocyte mediated immunity	5/472	19/15300	0.000222247	0.0344482	0.0340622	cd8a/illr3/si:ch211-173d10.1/trpm4b.1/trpm4b.2	5
biological process	GO:0006955	immune response	23/472	338/15300	0.000344749	0.0485783	0.048034	si:dkey-23c22.9/cd8a/dicp1.1/illr3/mhc1uba/mhc1uka/ptprc/si:busm1-194e12.12/si:busm1-48c11.3/cd83/si:ch211-173d10.1/zmp:0000001138/mhc1lja/cxcl8b.3/mhc1lfa/trpm4b.1/trpm4b.2/zgc:136614/mhc2dab/si:busm1-104n07.3/si:busm1-160c18.6/si:busm1-194e12.8/si:busm1-266f07.2	23
biological process	GO:0060548	negative regulation of cell death	18/472	238/15300	0.000434855	0.0561688	0.0555394	si:dkey-58b18.10/pimr60/birc2/c1ql4l/capn3a/egr2a/pimr113/pimr154/pimr151/si:dkey-58b18.4/si:dkey-58b18.7/socs3a/grinab/prelid1b/pimr81/pimr155/pimr100/si:dkey-33c12.5	18
biological process	GO:0002703	regulation of leukocyte mediated immunity	4/472	13/15300	0.000512243	0.0610751	0.0603908	illr3/si:ch211-173d10.1/trpm4b.1/trpm4b.2	4
biological process	GO:0007157	heterophilic cell-cell adhesion via plasma membrane cell adhesion molecules	5/472	24/15300	0.000715235	0.0791867	0.0782994	si:dkey-31e10.1/sc:d189/si:ch211-141e20.2/si:dkey-281i8.1/zgc:172122	5
molecular function	GO:0004298	threonine-type endopeptidase activity	7/564	24/15895	1.39481e-05	0.0035986	0.00334754	psmb10/psmb12/psmb8a/psmb9a/psma1/psmb7/si:rp71-45k5.4	7
molecular function	GO:0070003	threonine-type peptidase activity	7/564	24/15895	1.39481e-05	0.0035986	0.00334754	psmb10/psmb12/psmb8a/psmb9a/psma1/psmb7/si:rp71-45k5.4	7
molecular function	GO:0004175	endopeptidase activity	32/564	415/15895	3.38608e-05	0.00556279	0.00517469	capn2l/capn3a/capn8/ctrl/f10/f7i/plaub/psmb10/psmb12/psmb8a/psmb9a/si:busm1-sl7.7/si:dkey-238d18.3/uqcrc2a/zgc:171731/zgc:92511/capn10/casp3b/caspbl/ctsf/mmp17b/psma1/psmb7/si:dkey-78l4.1/si:dkey-84o3.7/si:rp71-45k5.4/usp37/zgc:162184/zgc:173425/zgc:55262/zgc:92480/zgc:171592	32
molecular function	GO:0005525	GTP binding	34/564	461/15895	4.77082e-05	0.00556279	0.00517469	irgf4/kras/rac1l/rngtt/si:ch211-131e11.19/si:ch211-1f22.1/si:ch211-1f22.2/si:ch211-209n20.1/si:ch211-254c8.3/si:ch211-285c6.1/si:ch211-285c6.4/si:ch73-308m11.1/si:dkey-79f11.5/si:dkey-88j15.4/zgc:101806/zgc:152753/zgc:158417/zgc:165583/zgc:171695/zgc:195075/zgc:92184/si:dkey-175d9.2/gbp3/lrrk2/rab18b/rab9a/sept9b/si:ch211-197g15.6/si:dkeyp-9d4.2/zgc:113442/zgc:172091/zgc:66473/gbp1/gbp2	34
molecular function	GO:0004198	calcium-dependent cysteine-type endopeptidase activity	7/564	29/15895	5.3903e-05	0.00556279	0.00517469	capn2l/capn3a/capn8/capn10/zgc:162184/zgc:55262/zgc:92480	7
molecular function	GO:0032561	guanyl ribonucleotide binding	34/564	475/15895	8.60418e-05	0.00660723	0.00614626	irgf4/kras/rac1l/rngtt/si:ch211-131e11.19/si:ch211-1f22.1/si:ch211-1f22.2/si:ch211-209n20.1/si:ch211-254c8.3/si:ch211-285c6.1/si:ch211-285c6.4/si:ch73-308m11.1/si:dkey-79f11.5/si:dkey-88j15.4/zgc:101806/zgc:152753/zgc:158417/zgc:165583/zgc:171695/zgc:195075/zgc:92184/si:dkey-175d9.2/gbp3/lrrk2/rab18b/rab9a/sept9b/si:ch211-197g15.6/si:dkeyp-9d4.2/zgc:113442/zgc:172091/zgc:66473/gbp1/gbp2	34
molecular function	GO:0019001	guanyl nucleotide binding	34/564	476/15895	8.96329e-05	0.00660723	0.00614626	irgf4/kras/rac1l/rngtt/si:ch211-131e11.19/si:ch211-1f22.1/si:ch211-1f22.2/si:ch211-209n20.1/si:ch211-254c8.3/si:ch211-285c6.1/si:ch211-285c6.4/si:ch73-308m11.1/si:dkey-79f11.5/si:dkey-88j15.4/zgc:101806/zgc:152753/zgc:158417/zgc:165583/zgc:171695/zgc:195075/zgc:92184/si:dkey-175d9.2/gbp3/lrrk2/rab18b/rab9a/sept9b/si:ch211-197g15.6/si:dkeyp-9d4.2/zgc:113442/zgc:172091/zgc:66473/gbp1/gbp2	34
molecular function	GO:0016755	transferase activity, transferring amino-acyl groups	6/564	27/15895	0.000304254	0.0176731	0.0164401	ggact.1/ggact.2/ggact.3/ggt1l2.2/si:ch73-236c18.3/si:dkey-222h21.12	6
molecular function	GO:0004857	enzyme inhibitor activity	16/564	175/15895	0.000508755	0.0176731	0.0164401	anxa3a/birc2/c1ql4l/col6a3/ppp1r1b/sh3bp5a/si:dkey-46g23.2/si:dkey-46g23.5/socs3a/zgc:171445/c4/ctsf/muc5.1/muc5.2/zgc:165518/zgc:174260	16
molecular function	GO:0004197	cysteine-type endopeptidase activity	12/564	114/15895	0.000726698	0.0176731	0.0164401	capn2l/capn3a/capn8/zgc:171731/capn10/casp3b/caspbl/ctsf/usp37/zgc:162184/zgc:55262/zgc:92480	12
molecular function	GO:0001517	N-acetylglucosamine 6-O-sulfotransferase activity	7/564	45/15895	0.000959006	0.0176731	0.0164401	si:dkey-236e20.3/sult1st3/sult1st7/sult1st9/sult3st2/sult3st3/sult3st4	7
molecular function	GO:0001537	N-acetylgalactosamine 4-O-sulfotransferase activity	7/564	45/15895	0.000959006	0.0176731	0.0164401	si:dkey-236e20.3/sult1st3/sult1st7/sult1st9/sult3st2/sult3st3/sult3st4	7
molecular function	GO:0004027	alcohol sulfotransferase activity	7/564	45/15895	0.000959006	0.0176731	0.0164401	si:dkey-236e20.3/sult1st3/sult1st7/sult1st9/sult3st2/sult3st3/sult3st4	7
molecular function	GO:0004394	heparan sulfate 2-O-sulfotransferase activity	7/564	45/15895	0.000959006	0.0176731	0.0164401	si:dkey-236e20.3/sult1st3/sult1st7/sult1st9/sult3st2/sult3st3/sult3st4	7
molecular function	GO:0016232	HNK-1 sulfotransferase activity	7/564	45/15895	0.000959006	0.0176731	0.0164401	si:dkey-236e20.3/sult1st3/sult1st7/sult1st9/sult3st2/sult3st3/sult3st4	7
molecular function	GO:0017095	heparan sulfate 6-O-sulfotransferase activity	7/564	45/15895	0.000959006	0.0176731	0.0164401	si:dkey-236e20.3/sult1st3/sult1st7/sult1st9/sult3st2/sult3st3/sult3st4	7
molecular function	GO:0018721	trans-9R,10R-dihydrodiolphenanthrene sulfotransferase activity	7/564	45/15895	0.000959006	0.0176731	0.0164401	si:dkey-236e20.3/sult1st3/sult1st7/sult1st9/sult3st2/sult3st3/sult3st4	7
molecular function	GO:0018722	1-phenanthrol sulfotransferase activity	7/564	45/15895	0.000959006	0.0176731	0.0164401	si:dkey-236e20.3/sult1st3/sult1st7/sult1st9/sult3st2/sult3st3/sult3st4	7
molecular function	GO:0018723	3-phenanthrol sulfotransferase activity	7/564	45/15895	0.000959006	0.0176731	0.0164401	si:dkey-236e20.3/sult1st3/sult1st7/sult1st9/sult3st2/sult3st3/sult3st4	7
molecular function	GO:0018724	4-phenanthrol sulfotransferase activity	7/564	45/15895	0.000959006	0.0176731	0.0164401	si:dkey-236e20.3/sult1st3/sult1st7/sult1st9/sult3st2/sult3st3/sult3st4	7
molecular function	GO:0018725	trans-3,4-dihydrodiolphenanthrene sulfotransferase activity	7/564	45/15895	0.000959006	0.0176731	0.0164401	si:dkey-236e20.3/sult1st3/sult1st7/sult1st9/sult3st2/sult3st3/sult3st4	7
molecular function	GO:0018726	9-phenanthrol sulfotransferase activity	7/564	45/15895	0.000959006	0.0176731	0.0164401	si:dkey-236e20.3/sult1st3/sult1st7/sult1st9/sult3st2/sult3st3/sult3st4	7
molecular function	GO:0018727	2-phenanthrol sulfotransferase activity	7/564	45/15895	0.000959006	0.0176731	0.0164401	si:dkey-236e20.3/sult1st3/sult1st7/sult1st9/sult3st2/sult3st3/sult3st4	7
molecular function	GO:0019111	phenanthrol sulfotransferase activity	7/564	45/15895	0.000959006	0.0176731	0.0164401	si:dkey-236e20.3/sult1st3/sult1st7/sult1st9/sult3st2/sult3st3/sult3st4	7
molecular function	GO:0034930	1-hydroxypyrene sulfotransferase activity	7/564	45/15895	0.000959006	0.0176731	0.0164401	si:dkey-236e20.3/sult1st3/sult1st7/sult1st9/sult3st2/sult3st3/sult3st4	7
molecular function	GO:0050698	proteoglycan sulfotransferase activity	7/564	45/15895	0.000959006	0.0176731	0.0164401	si:dkey-236e20.3/sult1st3/sult1st7/sult1st9/sult3st2/sult3st3/sult3st4	7
molecular function	GO:0051922	cholesterol sulfotransferase activity	7/564	45/15895	0.000959006	0.0176731	0.0164401	si:dkey-236e20.3/sult1st3/sult1st7/sult1st9/sult3st2/sult3st3/sult3st4	7
molecular function	GO:0080131	hydroxyjasmonate sulfotransferase activity	7/564	45/15895	0.000959006	0.0176731	0.0164401	si:dkey-236e20.3/sult1st3/sult1st7/sult1st9/sult3st2/sult3st3/sult3st4	7
molecular function	GO:0030414	peptidase inhibitor activity	12/564	120/15895	0.00114526	0.0203777	0.018956	birc2/c1ql4l/col6a3/si:dkey-46g23.2/si:dkey-46g23.5/zgc:171445/c4/ctsf/muc5.1/muc5.2/zgc:165518/zgc:174260	12
molecular function	GO:0050694	galactose 3-O-sulfotransferase activity	7/564	48/15895	0.00141981	0.0244207	0.0227169	si:dkey-236e20.3/sult1st3/sult1st7/sult1st9/sult3st2/sult3st3/sult3st4	7
molecular function	GO:0034483	heparan sulfate sulfotransferase activity	7/564	49/15895	0.00160669	0.0267436	0.0248777	si:dkey-236e20.3/sult1st3/sult1st7/sult1st9/sult3st2/sult3st3/sult3st4	7
molecular function	GO:0008234	cysteine-type peptidase activity	14/564	162/15895	0.00191259	0.0308406	0.0286889	capn2l/capn3a/capn8/senp6a/si:dkey-26g8.4/zgc:171731/capn10/casp3b/caspbl/ctsf/usp37/zgc:162184/zgc:55262/zgc:92480	14
molecular function	GO:0003840	gamma-glutamyltransferase activity	3/564	8/15895	0.00217749	0.034048	0.0316726	ggt1l2.2/si:ch73-236c18.3/si:dkey-222h21.12	3
molecular function	GO:0061134	peptidase regulator activity	12/564	130/15895	0.00227628	0.0345459	0.0321358	birc2/c1ql4l/col6a3/si:dkey-46g23.2/si:dkey-46g23.5/zgc:171445/c4/ctsf/muc5.1/muc5.2/zgc:165518/zgc:174260	12
molecular function	GO:0016782	transferase activity, transferring sulfur-containing groups	9/564	82/15895	0.00244927	0.0361092	0.03359	si:dkey-236e20.3/si:dkey-26i13.4/sult1st3/sult1st7/sult1st9/sult3st2/sult3st3/sult3st4/cdkal1	9
molecular function	GO:0008146	sulfotransferase activity	8/564	70/15895	0.00326315	0.0467718	0.0435086	si:dkey-236e20.3/si:dkey-26i13.4/sult1st3/sult1st7/sult1st9/sult3st2/sult3st3/sult3st4	8
molecular function	GO:0004866	endopeptidase inhibitor activity	10/564	109/15895	0.00536169	0.0747738	0.0695571	birc2/c1ql4l/col6a3/si:dkey-46g23.2/si:dkey-46g23.5/zgc:171445/c4/ctsf/zgc:165518/zgc:174260	10
molecular function	GO:0061135	endopeptidase regulator activity	10/564	111/15895	0.00608894	0.0826814	0.0769129	birc2/c1ql4l/col6a3/si:dkey-46g23.2/si:dkey-46g23.5/zgc:171445/c4/ctsf/zgc:165518/zgc:174260	10
cellular component	GO:0042611	MHC protein complex	12/471	57/14253	2.69807e-07	6.23254e-05	6.10615e-05	mhc1uba/mhc1uka/si:busm1-194e12.12/si:busm1-48c11.3/zmp:0000001138/zgc:136614/mhc2dab/si:busm1-104n07.3/si:busm1-160c18.6/si:busm1-194e12.8/si:busm1-266f07.2/si:zfos-2070c2.3	12
cellular component	GO:0009986	cell surface	13/471	89/14253	6.75563e-06	0.000780275	0.000764453	cd8a/cd83/si:ch73-27e22.2/si:dkey-11f4.16/si:dkey-182g1.2/si:ch211-274k16.2/si:ch73-27e22.7/si:dkey-253d23.3/si:dkey-253d23.4/si:rp71-1i20.1/si:rp71-36a1.5/zgc:171500/zgc:171686	13
cellular component	GO:0005839	proteasome core complex	7/471	25/14253	1.17938e-05	0.000908121	0.000889706	psmb10/psmb12/psmb8a/psmb9a/psma1/psmb7/si:rp71-45k5.4	7
cellular component	GO:0042613	MHC class II protein complex	7/471	35/14253	0.000123911	0.00715584	0.00701074	si:busm1-194e12.12/si:busm1-48c11.3/mhc2dab/si:busm1-104n07.3/si:busm1-160c18.6/si:busm1-194e12.8/si:busm1-266f07.2	7
cellular component	GO:0042612	MHC class I protein complex	5/471	23/14253	0.000792512	0.0366141	0.0358716	mhc1uba/mhc1uka/zmp:0000001138/zgc:136614/si:zfos-2070c2.3	5
kegg pathway	dre04672	Intestinal immune network for IgA production	7/173	42/5770	0.000214367	0.0242234	0.021888	si:busm1-194e12.12/si:busm1-48c11.3/tnfrsf13b/LOC103908881/mhc2dab/si:busm1-194e12.8/si:busm1-266f07.2	7
kegg pathway	dre03050	Proteasome	7/173	56/5770	0.00129493	0.0731634	0.0661095	psmb10/psmb12/psmb8a/psmb9a/psma1/psmb7/si:rp71-45k5.4	7

## Sheet: H. sapiens dN-dS >1
H. sapiens dN/dS > 1.0
Chromosome	Entrez	Symbol	Name	dN	dS	dN/dS
1	6339	SCNN1D	sodium channel epithelial 1 delta subunit	2	1	2
1	441869	ANKRD65	ankyrin repeat domain 65	2	1	2
1	142678	MIB2	mindbomb E3 ubiquitin protein ligase 2	3	2	1.5
1	85452	CFAP74	cilia and flagella associated protein 74	5	4	1.25
1	55229	PANK4	pantothenate kinase 4	2	1	2
1	63976	PRDM16	PR/SET domain 16	2	1	2
1	1953	MEGF6	multiple EGF like domains 6	10	4	2.5
1	148870	CCDC27	coiled-coil domain containing 27	4	2	2
1	339448	C1orf174	chromosome 1 open reading frame 174	2	1	2
1	388591	RNF207	ring finger protein 207	4	3	1.33333
1	765	CA6	carbonic anhydrase 6	4	2	2
1	22883	CLSTN1	calsyntenin 1	2	1	2
1	148345	C1orf127	chromosome 1 open reading frame 127	5	3	1.66667
1	57540	DISP3	dispatched RND transporter family member 3	4	3	1.33333
1	284498	C1orf167	chromosome 1 open reading frame 167	13	5	2.6
1	943	TNFRSF8	TNF receptor superfamily member 8	2	1	2
1	126767	AADACL3	arylacetamide deacetylase like 3	3	1	3
1	65121	PRAMEF1	PRAME family member 1	2	1	2
1	440560	PRAMEF11	PRAME family member 11	2	1	2
1	400736	PRAMEF13	PRAME family member 13	3	1	3
1	645414	PRAMEF19	PRAME family member 19	5	2	2.5
1	114827	FHAD1	forkhead associated phosphopeptide binding domain 1	5	2	2.5
1	51032	CELA2B	chymotrypsin like elastase family member 2B	3	1	3
1	1187	CLCNKA	chloride voltage-gated channel Ka	5	2	2.5
1	128272	ARHGEF19	Rho guanine nucleotide exchange factor 19	3	1	3
1	55672	NBPF1	neuroblastoma breakpoint family member 1	6	3	2
1	23569	PADI4	peptidyl arginine deiminase 4	3	2	1.5
1	127707	KLHDC7A	kelch domain containing 7A	8	3	2.66667
1	80834	TAS1R2	taste 1 receptor member 2	5	3	1.66667
1	22977	AKR7A3	aldo-keto reductase family 7 member A3	3	1	3
1	54546	RNF186	ring finger protein 186	2	1	2
1	127731	VWA5B1	von Willebrand factor A domain containing 5B1	5	1	5
1	84224	NBPF3	neuroblastoma breakpoint family member 3	5	2	2.5
1	9923	ZBTB40	zinc finger and BTB domain containing 40	2	1	2
1	127294	MYOM3	myomesin 3	11	8	1.375
1	163702	IFNLR1	interferon lambda receptor 1	2	1	2
1	57822	GRHL3	grainyhead like transcription factor 3	2	1	2
1	3925	STMN1	stathmin 1	2	1	2
1	55057	AIM1L	absent in melanoma 1-like	7	3	2.33333
1	257101	ZNF683	zinc finger protein 683	3	1	3
1	84958	SYTL1	synaptotagmin like 1	2	1	2
1	6429	SRSF4	serine and arginine rich splicing factor 4	3	1	3
1	9672	SDC3	syndecan 3	2	1	2
1	3061	HCRTR1	hypocretin receptor 1	2	1	2
1	57648	KIAA1522	KIAA1522	2	1	2
1	84970	C1orf94	chromosome 1 open reading frame 94	2	1	2
1	55700	MAP7D1	MAP7 domain containing 1	2	1	2
1	1441	CSF3R	colony stimulating factor 3 receptor	2	1	2
1	163732	CITED4	Cbp/p300 interacting transactivator with Glu/Asp rich carboxy-terminal domain 4	3	1	3
1	59269	HIVEP3	human immunodeficiency virus type I enhancer binding protein 3	9	6	1.5
1	23334	SZT2	seizure threshold 2 homolog (mouse)	3	2	1.5
1	148932	MOB3C	MOB kinase activator 3C	2	1	2
1	6491	STIL	SCL/TAL1 interrupting locus	2	1	2
1	200010	SLC5A9	solute carrier family 5 member 9	3	2	1.5
1	84871	AGBL4	ATP/GTP binding protein like 4	2	1	2
1	51253	MRPL37	mitochondrial ribosomal protein L37	2	1	2
1	26027	ACOT11	acyl-CoA thioesterase 11	2	1	2
1	55001	TTC22	tetratricopeptide repeat domain 22	2	1	2
1	163747	LEXM	lymphocyte expansion molecule	2	1	2
1	23358	USP24	ubiquitin specific peptidase 24	2	1	2
1	199920	C1orf168	chromosome 1 open reading frame 168	2	1	2
1	731	C8A	complement C8 alpha chain	3	2	1.5
1	114803	MYSM1	Myb like, SWIRM and MPN domains 1	3	1	3
1	55277	FGGY	FGGY carbohydrate kinase domain containing	2	1	2
1	85440	DOCK7	dedicator of cytokinesis 7	2	1	2
1	57685	CACHD1	cache domain containing 1	2	1	2
1	84251	SGIP1	SH3 domain GRB2 like endophilin interacting protein 1	3	1	3
1	400757	C1orf141	chromosome 1 open reading frame 141	3	2	1.5
1	55970	GNG12	G protein subunit gamma 12	2	1	2
1	127254	ERICH3	glutamate rich 3	2	1	2
1	127253	TYW3	tRNA-yW synthesizing protein 3 homolog	2	1	2
1	126820	WDR63	WD repeat domain 63	2	1	2
1	255631	COL24A1	collagen type XXIV alpha 1 chain	4	3	1.33333
1	1179	CLCA1	chloride channel accessory 1	3	1	3
1	115361	GBP4	guanylate binding protein 4	9	2	4.5
1	23285	KIAA1107	KIAA1107	3	2	1.5
1	343099	CCDC18	coiled-coil domain containing 18	4	3	1.33333
1	1806	DPYD	dihydropyrimidine dehydrogenase	4	1	4
1	178	AGL	amylo-alpha-1, 6-glucosidase, 4-alpha-glucanotransferase	2	1	2
1	163786	SASS6	SAS-6 centriolar assembly protein	2	1	2
1	10451	VAV3	vav guanine nucleotide exchange factor 3	3	2	1.5
1	163479	FNDC7	fibronectin type III domain containing 7	5	1	5
1	254268	AKNAD1	AKNA domain containing 1	4	1	4
1	5016	OVGP1	oviductal glycoprotein 1	3	2	1.5
1	11218	DDX20	DEAD-box helicase 20	3	1	3
1	3321	IGSF3	immunoglobulin superfamily member 3	2	1	2
1	8458	TTF2	transcription termination factor 2	5	2	2.5
1	51179	HAO2	hydroxyacid oxidase 2	3	1	3
1	11085	ADAM30	ADAM metallopeptidase domain 30	2	1	2
1	9659	PDE4DIP	phosphodiesterase 4D interacting protein	23	7	3.28571
1	100132406	NBPF10	neuroblastoma breakpoint family member 10	6	2	3
1	25832	NBPF14	neuroblastoma breakpoint family member 14	4	1	4
1	8416	ANXA9	annexin A9	2	1	2
1	284486	THEM5	thioesterase superfamily member 5	2	1	2
1	117145	THEM4	thioesterase superfamily member 4	2	1	2
1	126638	RPTN	repetin	3	1	3
1	388697	HRNR	hornerin	9	8	1.125
1	2312	FLG	filaggrin	7	5	1.4
1	353141	LCE2D	late cornified envelope 2D	2	1	2
1	100129271	C1orf68	chromosome 1 open reading frame 68	3	1	3
1	163778	SPRR4	small proline rich protein 4	2	1	2
1	114771	PGLYRP3	peptidoglycan recognition protein 3	2	1	2
1	57115	PGLYRP4	peptidoglycan recognition protein 4	5	3	1.66667
1	89872	AQP10	aquaporin 10	2	1	2
1	126668	TDRD10	tudor domain containing 10	2	1	2
1	149095	DCST1	DC-STAMP domain containing 1	3	1	3
1	57127	RHBG	Rh family B glycoprotein (gene/pseudogene)	2	1	2
1	128239	IQGAP3	IQ motif containing GTPase activating protein 3	6	4	1.5
1	164118	TTC24	tetratricopeptide repeat domain 24	2	1	2
1	10763	NES	nestin	4	1	4
1	4914	NTRK1	neurotrophic receptor tyrosine kinase 1	4	2	2
1	9826	ARHGEF11	Rho guanine nucleotide exchange factor 11	2	1	2
1	440695	ETV3L	ETS variant 3 like	3	2	1.5
1	83416	FCRL5	Fc receptor like 5	6	3	2
1	128360	OR10T2	olfactory receptor family 10 subfamily T member 2	2	1	2
1	391107	OR10K2	olfactory receptor family 10 subfamily K member 2	5	1	5
1	128367	OR10X1	olfactory receptor family 10 subfamily X member 1 (gene/pseudogene)	3	2	1.5
1	391114	OR6K3	olfactory receptor family 6 subfamily K member 3	6	1	6
1	128371	OR6K6	olfactory receptor family 6 subfamily K member 6	9	4	2.25
1	128372	OR6N1	olfactory receptor family 6 subfamily N member 1	5	1	5
1	3428	IFI16	interferon gamma inducible protein 16	5	2	2.5
1	343413	FCRL6	Fc receptor like 6	5	3	1.66667
1	4063	LY9	lymphocyte antigen 9	4	1	4
1	9507	ADAMTS4	ADAM metallopeptidase with thrombospondin type 1 motif 4	2	1	2
1	2212	FCGR2A	Fc fragment of IgG receptor IIa	2	1	2
1	6403	SELP	selectin P	4	3	1.33333
1	2328	FMO3	flavin containing monooxygenase 3	2	1	2
1	284525	SLC9C2	solute carrier family 9 member C2 (putative)	2	1	2
1	63923	TNN	tenascin N	6	4	1.5
1	89866	SEC16B	SEC16 homolog B, endoplasmic reticulum export factor	8	5	1.6
1	126859	AXDND1	axonemal dynein light chain domain containing 1	2	1	2
1	26092	TOR1AIP1	torsin 1A interacting protein 1	2	1	2
1	57710	KIAA1614	KIAA1614	3	2	1.5
1	51278	IER5	immediate early response 5	3	1	3
1	127665	ZNF648	zinc finger protein 648	2	1	2
1	6041	RNASEL	ribonuclease L	2	1	2
1	54823	SWT1	SWT1, RNA endoribonuclease homolog	3	1	3
1	5321	PLA2G4A	phospholipase A2 group IVA	2	1	2
1	3075	CFH	complement factor H	5	3	1.66667
1	91156	IGFN1	immunoglobulin-like and fibronectin type III domain containing 1	15	14	1.07143
1	84919	PPP1R15B	protein phosphatase 1 regulatory subunit 15B	2	1	2
1	10446	LRRN2	leucine rich repeat neuronal 2	3	2	1.5
1	5129	CDK18	cyclin dependent kinase 18	2	1	2
1	722	C4BPA	complement component 4 binding protein alpha	3	2	1.5
1	1380	CR2	complement C3d receptor 2	3	1	3
1	1378	CR1	complement C3b/C4b receptor 1 (Knops blood group)	10	1	10
1	27042	DIEXF	digestive organ expansion factor homolog (zebrafish)	3	2	1.5
1	1063	CENPF	centromere protein F	23	9	2.55556
1	3142	HLX	H2.0 like homeobox	2	1	2
1	79802	HHIPL2	HHIP like 2	3	2	1.5
1	388743	CAPN8	calpain 8	3	2	1.5
1	127602	DNAH14	dynein axonemal heavy chain 14	18	5	3.6
1	84033	OBSCN	obscurin, cytoskeletal calmodulin and titin-interacting RhoGEF	24	21	1.14286
1	23456	ABCB10	ATP binding cassette subfamily B member 10	2	1	2
1	10753	CAPN9	calpain 9	6	3	2
1	80003	PCNX2	pecanex homolog 2 (Drosophila)	4	1	4
1	100130097	KIF28P	kinesin family member 28, pseudogene	5	3	1.66667
1	81469	OR2G3	olfactory receptor family 2 subfamily G member 3	3	1	3
1	441933	OR13G1	olfactory receptor family 13 subfamily G member 1	5	1	5
1	391189	OR11L1	olfactory receptor family 11 subfamily L member 1	4	3	1.33333
1	343172	OR2T8	olfactory receptor family 2 subfamily T member 8	5	3	1.66667
1	127066	OR14C36	olfactory receptor family 14 subfamily C member 36	4	2	2
1	254879	OR2T6	olfactory receptor family 2 subfamily T member 6	3	2	1.5
1	391211	OR2G6	olfactory receptor family 2 subfamily G member 6	2	1	2
1	403244	OR2T35	olfactory receptor family 2 subfamily T member 35	4	1	4
1	401994	OR14I1	olfactory receptor family 14 subfamily I member 1	5	2	2.5
2	54221	SNTG2	syntrophin gamma 2	4	1	4
2	7173	TPO	thyroid peroxidase	6	4	1.5
2	6868	ADAM17	ADAM metallopeptidase domain 17	2	1	2
2	9014	TAF1B	TATA-box binding protein associated factor, RNA polymerase I subunit B	4	3	1.33333
2	9687	GREB1	growth regulation by estrogen in breast cancer 1	8	2	4
2	23620	NTSR2	neurotensin receptor 2	3	1	3
2	23175	LPIN1	lipin 1	2	1	2
2	348654	GEN1	GEN1, Holliday junction 5' flap endonuclease	4	1	4
2	343930	MSGN1	mesogenin 1	2	1	2
2	57539	WDR35	WD repeat domain 35	2	1	2
2	338	APOB	apolipoprotein B	10	5	2
2	50618	ITSN2	intersectin 2	4	1	4
2	165082	ADGRF3	adhesion G protein-coupled receptor F3	4	1	4
2	92749	DRC1	dynein regulatory complex subunit 1	2	1	2
2	26160	IFT172	intraflagellar transport 172	2	1	2
2	151056	PLB1	phospholipase B1	8	1	8
2	165186	FAM179A	family with sequence similarity 179 member A	9	2	4.5
2	238	ALK	anaplastic lymphoma receptor tyrosine kinase	7	5	1.4
2	92291	CAPN13	calpain 13	3	1	3
2	440854	CAPN14	calpain 14	5	2	2.5
2	55622	TTC27	tetratricopeptide repeat domain 27	3	1	3
2	9637	FEZ2	fasciculation and elongation protein zeta 2	2	1	2
2	391365	SULT6B1	sulfotransferase family 6B member 1	2	1	2
2	64225	ATL2	atlastin GTPase 2	2	1	2
2	27436	EML4	echinoderm microtubule associated protein like 4	2	1	2
2	63892	THADA	THADA, armadillo repeat containing	3	1	3
2	2034	EPAS1	endothelial PAS domain protein 1	2	1	2
2	57217	TTC7A	tetratricopeptide repeat domain 7A	3	2	1.5
2	129852	C2orf73	chromosome 2 open reading frame 73	3	1	3
2	130162	CLHC1	clathrin heavy chain linker domain containing 1	4	1	4
2	4528	MTIF2	mitochondrial translational initiation factor 2	2	1	2
2	23177	CEP68	centrosomal protein 68	3	1	3
2	54465	ETAA1	Ewing tumor associated antigen 1	3	1	3
2	5341	PLEK	pleckstrin	2	1	2
2	9938	ARHGAP25	Rho GTPase activating protein 25	2	1	2
2	84908	FAM136A	family with sequence similarity 136 member A	2	1	2
2	50489	CD207	CD207 molecule	7	4	1.75
2	25806	VAX2	ventral anterior homeobox 2	2	1	2
2	79998	ANKRD53	ankyrin repeat domain 53	2	1	2
2	27332	ZNF638	zinc finger protein 638	3	2	1.5
2	7840	ALMS1	ALMS1, centrosome and basal body associated protein	15	4	3.75
2	51471	NAT8B	N-acetyltransferase 8B (putative, gene/pseudogene)	3	1	3
2	6936	GCFC2	GC-rich sequence DNA-binding factor 2	4	1	4
2	10618	TGOLN2	trans-golgi network protein 2	2	1	2
2	6439	SFTPB	surfactant protein B	2	1	2
2	84913	ATOH8	atonal bHLH transcription factor 8	2	1	2
2	25885	POLR1A	RNA polymerase I subunit A	4	3	1.33333
2	150483	TEKT4	tektin 4	3	1	3
2	400986	ANKRD36C	ankyrin repeat domain 36C	3	1	3
2	431705	ASTL	astacin like metalloendopeptidase	4	2	2
2	375248	ANKRD36	ankyrin repeat domain 36	5	1	5
2	4862	NPAS2	neuronal PAS domain protein 2	2	1	2
2	8808	IL1RL2	interleukin 1 receptor like 2	2	1	2
2	9173	IL1RL1	interleukin 1 receptor like 1	6	3	2
2	84804	MFSD9	major facilitator superfamily domain containing 9	2	1	2
2	653489	RGPD3	RANBP2-like and GRIP domain containing 3	2	1	2
2	285190	RGPD4	RANBP2-like and GRIP domain containing 4	6	2	3
2	10461	MERTK	MER proto-oncogene, tyrosine kinase	6	3	2
2	150468	CKAP2L	cytoskeleton associated protein 2 like	5	2	2.5
2	84639	IL1F10	interleukin 1 family member 10 (theta)	3	1	3
2	54520	CCDC93	coiled-coil domain containing 93	2	1	2
2	200373	CFAP221	cilia and flagella associated protein 221	3	1	3
2	80775	TMEM177	transmembrane protein 177	3	1	3
2	728378	POTEF	POTE ankyrin domain family member F	5	3	1.66667
2	91409	CCDC74B	coiled-coil domain containing 74B	3	1	3
2	79712	GTDC1	glycosyltransferase like domain containing 1	2	1	2
2	55183	RIF1	replication timing regulatory factor 1	5	1	5
2	4703	NEB	nebulin	9	6	1.5
2	151525	WDSUB1	WD repeat, sterile alpha motif and U-box domain containing 1	3	1	3
2	4065	LY75	lymphocyte antigen 75	8	4	2
2	1803	DPP4	dipeptidyl peptidase 4	2	1	2
2	79675	FASTKD1	FAST kinase domains 1	2	1	2
2	389058	SP5	Sp5 transcription factor	2	1	2
2	50940	PDE11A	phosphodiesterase 11A	4	2	2
2	7273	TTN	titin	27	15	1.8
2	57703	CWC22	CWC22 spliceosome associated protein homolog	4	2	2
2	6744	SSFA2	sperm specific antigen 2	3	1	3
2	91752	ZNF804A	zinc finger protein 804A	8	1	8
2	401024	FSIP2	fibrous sheath interacting protein 2	23	7	3.28571
2	100131211	NEMP2	nuclear envelope integral membrane protein 2	2	1	2
2	56171	DNAH7	dynein axonemal heavy chain 7	12	4	3
2	130535	KCTD18	potassium channel tetramerization domain containing 18	2	1	2
2	151254	ALS2CR11	amyotrophic lateral sclerosis 2 chromosome region candidate 11	5	1	5
2	389073	C2orf80	chromosome 2 open reading frame 80	2	1	2
2	3417	IDH1	isocitrate dehydrogenase (NADP(+)) 1, cytosolic	2	1	2
2	100130451	LOC100130451	uncharacterized LOC100130451	2	1	2
2	580	BARD1	BRCA1 associated RING domain 1	3	2	1.5
2	2335	FN1	fibronectin 1	5	4	1.25
2	55825	PECR	peroxisomal trans-2-enoyl-CoA reductase	2	1	2
2	57695	USP37	ubiquitin specific peptidase 37	3	1	3
2	27148	STK36	serine/threonine kinase 36	7	2	3.5
2	255101	CFAP65	cilia and flagella associated protein 65	4	1	4
2	27013	CNPPD1	cyclin Pas1/PHO80 domain containing 1	4	1	4
2	389075	RESP18	regulated endocrine specific protein 18	3	1	3
2	55515	ASIC4	acid sensing ion channel subunit family member 4	3	2	1.5
2	114790	STK11IP	serine/threonine kinase 11 interacting protein	2	1	2
2	79843	FAM124B	family with sequence similarity 124 member B	2	1	2
2	1286	COL4A4	collagen type IV alpha 4 chain	6	5	1.2
2	80309	SPHKAP	SPHK1 interactor, AKAP domain containing	4	1	4
2	3431	SP110	SP110 nuclear body protein	3	2	1.5
2	11262	SP140	SP140 nuclear body protein	2	1	2
2	80210	ARMC9	armadillo repeat containing 9	2	1	2
2	250	ALPP	alkaline phosphatase, placental	3	2	1.5
2	646960	PRSS56	protease, serine 56	2	1	2
2	6295	SAG	S-antigen visual arrestin	2	1	2
2	339766	MROH2A	maestro heat like repeat family member 2A	15	8	1.875
2	55355	HJURP	Holliday junction recognition protein	4	1	4
2	79054	TRPM8	transient receptor potential cation channel subfamily M member 8	3	1	3
2	401036	ASB18	ankyrin repeat and SOCS box containing 18	5	4	1.25
2	79083	MLPH	melanophilin	5	3	1.66667
2	64284	RAB17	RAB17, member RAS oncogene family	3	1	3
2	26146	TRAF3IP1	TRAF3 interacting protein 1	3	2	1.5
2	51281	ANKMY1	ankyrin repeat and MYND domain containing 1	3	1	3
2	2859	GPR35	G protein-coupled receptor 35	3	2	1.5
2	9855	FARP2	FERM, ARH/RhoGEF and pleckstrin domain protein 2	2	1	2
2	728294	D2HGDH	D-2-hydroxyglutarate dehydrogenase	2	1	2
3	10752	CHL1	cell adhesion molecule L1 like	3	1	3
3	6419	SETMAR	SET domain and mariner transposase fusion gene	2	1	2
3	9797	TATDN2	TatD DNase domain containing 2	2	1	2
3	132001	TAMM41	TAM41 mitochondrial translocator assembly and maintenance homolog	2	1	2
3	23066	CAND2	cullin associated and neddylation dissociated 2 (putative)	7	3	2.33333
3	9922	IQSEC1	IQ motif and Sec7 domain 1	3	2	1.5
3	23225	NUP210	nucleoporin 210	7	4	1.75
3	84077	C3orf20	chromosome 3 open reading frame 20	4	1	4
3	152273	FGD5	FYVE, RhoGEF and PH domain containing 5	2	1	2
3	92106	OXNAD1	oxidoreductase NAD binding domain containing 1	2	1	2
3	151651	EFHB	EF-hand domain family member B	5	3	1.66667
3	643853	TMPPE	transmembrane protein with metallophosphoesterase domain	2	1	2
3	26032	SUSD5	sushi domain containing 5	4	1	4
3	9389	SLC22A14	solute carrier family 22 member 14	5	1	5
3	199223	TTC21A	tetratricopeptide repeat domain 21A	4	1	4
3	165904	XIRP1	xin actin binding repeat containing 1	9	1	9
3	729454	DSTNP4	destrin, actin depolymerizing factor pseudogene 4	2	1	2
3	54986	ULK4	unc-51 like kinase 4	5	2	2.5
3	115560	ZNF501	zinc finger protein 501	2	1	2
3	7047	TGM4	transglutaminase 4	4	1	4
3	54716	SLC6A20	solute carrier family 6 member 20	2	1	2
3	79443	FYCO1	FYVE and coiled-coil domain containing 1	5	3	1.66667
3	6997	TDGF1	teratocarcinoma-derived growth factor 1	2	1	2
3	377047	PRSS45	protease, serine 45	2	1	2
3	29072	SETD2	SET domain containing 2	3	1	3
3	4486	MST1R	macrophage stimulating 1 receptor	3	1	3
3	3697	ITIH1	inter-alpha-trypsin inhibitor heavy chain 1	2	1	2
3	3699	ITIH3	inter-alpha-trypsin inhibitor heavy chain 3	4	2	2
3	3700	ITIH4	inter-alpha-trypsin inhibitor heavy chain family member 4	5	2	2.5
3	285331	CCDC66	coiled-coil domain containing 66	5	2	2.5
3	23272	FAM208A	family with sequence similarity 208 member A	2	1	2
3	54756	IL17RD	interleukin 17 receptor D	3	2	1.5
3	201625	DNAH12	dynein axonemal heavy chain 12	11	3	3.66667
3	54899	PXK	PX domain containing serine/threonine kinase like	2	1	2
3	5793	PTPRG	protein tyrosine phosphatase, receptor type G	3	2	1.5
3	6314	ATXN7	ataxin 7	3	2	1.5
3	26018	LRIG1	leucine rich repeats and immunoglobulin like domains 1	2	1	2
3	56203	LMOD3	leiomodin 3	2	1	2
3	5067	CNTN3	contactin 3	2	1	2
3	2632	GBE1	1,4-alpha-glucan branching enzyme 1	3	2	1.5
3	84864	MINA	MYC induced nuclear antigen	2	1	2
3	79295	OR5H6	olfactory receptor family 5 subfamily H member 6 (gene/pseudogene)	7	1	7
3	79310	OR5H2	olfactory receptor family 5 subfamily H member 2	2	1	2
3	25890	ABI3BP	ABI family member 3 binding protein	8	2	4
3	131368	ZPLD1	zona pellucida like domain containing 1	3	2	1.5
3	22989	MYH15	myosin heavy chain 15	2	1	2
3	27136	MORC1	MORC family CW-type zinc finger 1	4	2	2
3	285335	SLC9C1	solute carrier family 9 member C1	9	3	3
3	131450	CD200R1	CD200 receptor 1	4	1	4
3	55779	CFAP44	cilia and flagella associated protein 44	3	2	1.5
3	152405	C3orf30	chromosome 3 open reading frame 30	4	2	2
3	51300	TIMMDC1	translocase of inner mitochondrial membrane domain containing 1	2	1	2
3	10721	POLQ	DNA polymerase theta	8	3	2.66667
3	2804	GOLGB1	golgin B1	4	2	2
3	9657	IQCB1	IQ motif containing B1	2	1	2
3	6565	SLC15A2	solute carrier family 15 member 2	3	2	1.5
3	846	CASR	calcium sensing receptor	2	1	2
3	54625	PARP14	poly(ADP-ribose) polymerase family member 14	2	1	2
3	54437	SEMA5B	semaphorin 5B	5	3	1.66667
3	84561	SLC12A8	solute carrier family 12 member 8	4	1	4
3	54946	SLC41A3	solute carrier family 41 member 3	3	1	3
3	79364	ZXDC	ZXD family zinc finger C	4	2	2
3	114112	TXNRD3	thioredoxin reductase 3	2	1	2
3	90288	EFCAB12	EF-hand calcium binding domain 12	4	3	1.33333
3	256076	COL6A5	collagen type VI alpha 5 chain	10	7	1.42857
3	5523	PPP2R3A	protein phosphatase 2 regulatory subunit B''alpha	4	2	2
3	54464	XRN1	5'-3' exoribonuclease 1	2	1	2
3	545	ATR	ATR serine/threonine kinase	5	4	1.25
3	131831	ERICH6	glutamate rich 6	3	1	3
3	285313	IGSF10	immunoglobulin superfamily member 10	6	5	1.2
3	285315	C3orf33	chromosome 3 open reading frame 33	2	1	2
3	4291	MLF1	myeloid leukemia factor 1	2	1	2
3	85476	GFM1	G elongation factor mitochondrial 1	2	1	2
3	79740	ZBBX	zinc finger B-box domain containing	6	3	2
3	5276	SERPINI2	serpin family I member 2	2	1	2
3	2122	MECOM	MDS1 and EVI1 complex locus	2	1	2
3	57709	SLC7A14	solute carrier family 7 member 14	2	1	2
3	83893	SPATA16	spermatogenesis associated 16	3	2	1.5
3	254827	NAALADL2	N-acetylated alpha-linked acidic dipeptidase like 2	4	1	4
3	23101	MCF2L2	MCF.2 cell line derived transforming sequence-like 2	3	1	3
3	55689	YEATS2	YEATS domain containing 2	2	1	2
3	55486	PARL	presenilin associated rhomboid like	2	1	2
3	200909	HTR3D	5-hydroxytryptamine receptor 3D	5	3	1.66667
3	285242	HTR3E	5-hydroxytryptamine receptor 3E	2	1	2
3	1981	EIF4G1	eukaryotic translation initiation factor 4 gamma 1	3	1	3
3	1608	DGKG	diacylglycerol kinase gamma	3	2	1.5
3	3273	HRG	histidine rich glycoprotein	2	1	2
3	64108	RTP4	receptor transporter protein 4	4	2	2
3	344905	ATP13A5	ATPase 13A5	3	2	1.5
3	93109	TMEM44	transmembrane protein 44	3	2	1.5
3	200958	MUC20	mucin 20, cell surface associated	8	4	2
3	4585	MUC4	mucin 4, cell surface associated	31	8	3.875
3	84859	LRCH3	leucine rich repeats and calponin homology domain containing 3	2	1	2
4	152687	ZNF595	zinc finger protein 595	6	1	6
4	54872	PIGG	phosphatidylinositol glycan anchor biosynthesis class G	6	2	3
4	10815	CPLX1	complexin 1	2	1	2
4	10417	SPON2	spondin 2	4	1	4
4	402160	CFAP99	cilia and flagella associated protein 99	5	2	2.5
4	2868	GRK4	G protein-coupled receptor kinase 4	3	1	3
4	3083	HGFAC	HGF activator	3	1	3
4	133060	OTOP1	otopetrin 1	4	1	4
4	55646	LYAR	Ly1 antibody reactive	2	1	2
4	166793	ZBTB49	zinc finger and BTB domain containing 49	2	1	2
4	2121	EVC	EvC ciliary complex subunit 1	6	5	1.2
4	389197	C4orf50	chromosome 4 open reading frame 50	8	3	2.66667
4	23324	MAN2B2	mannosidase alpha class 2B member 2	4	2	2
4	85460	ZNF518B	zinc finger protein 518B	5	3	1.66667
4	259282	BOD1L1	biorientation of chromosomes in cell division 1 like 1	6	1	6
4	285550	FAM200B	family with sequence similarity 200 member B	3	1	3
4	683	BST1	bone marrow stromal cell antigen 1	2	1	2
4	401124	DTHD1	death domain containing 1	5	3	1.66667
4	23216	TBC1D1	TBC1 domain family member 1	4	3	1.33333
4	92689	FAM114A1	family with sequence similarity 114 member A1	3	1	3
4	80008	TMEM156	transmembrane protein 156	2	1	2
4	79730	NSUN7	NOP2/Sun RNA methyltransferase family member 7	2	1	2
4	22998	LIMCH1	LIM and calponin homology domains 1	4	2	2
4	57205	ATP10D	ATPase phospholipid transporting 10D (putative)	6	2	3
4	326340	ZAR1	zygote arrest 1	3	1	3
4	57482	KIAA1211	KIAA1211	6	4	1.5
4	132949	AASDH	aminoadipate-semialdehyde dehydrogenase	8	3	2.66667
4	10606	PAICS	phosphoribosylaminoimidazole carboxylase; phosphoribosylaminoimidazolesuccinocarboxamide synthase	4	1	4
4	1448	CSN3	casein kappa	3	1	3
4	27163	NAAA	N-acylethanolamine acid amidase	2	1	2
4	57619	SHROOM3	shroom family member 3	5	2	2.5
4	255119	C4orf22	chromosome 4 open reading frame 22	2	1	2
4	113510	HELQ	helicase, POLQ-like	4	2	2
4	5783	PTPN13	protein tyrosine phosphatase, non-receptor type 13	4	3	1.33333
4	3381	IBSP	integrin binding sialoprotein	4	1	4
4	10144	FAM13A	family with sequence similarity 13 member A	2	1	2
4	10611	PDLIM5	PDZ and LIM domain 5	3	2	1.5
4	125	ADH1B	alcohol dehydrogenase 1B (class I), beta polypeptide	2	1	2
4	84103	C4orf17	chromosome 4 open reading frame 17	3	1	3
4	4547	MTTP	microsomal triglyceride transfer protein	3	1	3
4	55024	BANK1	B-cell scaffold protein with ankyrin repeats 1	4	2	2
4	54790	TET2	tet methylcytosine dioxygenase 2	4	3	1.33333
4	55013	MCUB	mitochondrial calcium uniporter dominant negative beta subunit	2	1	2
4	345193	LRIT3	leucine rich repeat, Ig-like and transmembrane domains 3	4	2	2
4	1950	EGF	epidermal growth factor	3	1	3
4	2028	ENPEP	glutamyl aminopeptidase	4	2	2
4	80216	ALPK1	alpha kinase 1	5	2	2.5
4	8492	PRSS12	protease, serine 12	3	1	3
4	171024	SYNPO2	synaptopodin 2	5	1	5
4	8654	PDE5A	phosphodiesterase 5A	2	1	2
4	84109	QRFPR	pyroglutamylated RFamide peptide receptor	2	1	2
4	166752	FREM3	FRAS1 related extracellular matrix 3	5	4	1.25
4	166614	DCLK2	doublecortin like kinase 2	2	1	2
4	54798	DCHS2	dachsous cadherin-related 2	10	2	5
4	79884	MAP9	microtubule associated protein 9	4	2	2
4	91351	DDX60L	DEAD-box helicase 60-like	7	4	1.75
4	80817	CEP44	centrosomal protein 44	3	1	3
4	116966	WDR17	WD repeat domain 17	6	1	6
4	55247	NEIL3	nei like DNA glycosylase 3	4	3	1.33333
4	80014	WWC2	WW and C2 domain containing 2	4	1	4
4	79682	CENPU	centromere protein U	3	2	1.5
4	256309	CCDC110	coiled-coil domain containing 110	6	4	1.5
4	8470	SORBS2	sorbin and SH3 domain containing 2	3	2	1.5
4	25854	FAM149A	family with sequence similarity 149 member A	8	2	4
4	285440	CYP4V2	cytochrome P450 family 4 subfamily V member 2	2	1	2
4	2195	FAT1	FAT atypical cadherin 1	16	6	2.66667
5	153478	PLEKHG4B	pleckstrin homology and RhoGEF domain containing G4B	8	6	1.33333
5	57491	AHRR	aryl-hydrocarbon receptor repressor	3	1	3
5	55722	CEP72	centrosomal protein 72	3	1	3
5	653082	ZDHHC11B	zinc finger DHHC-type containing 11B	3	1	3
5	23379	ICE1	interactor of little elongation complex ELL subunit 1	2	1	2
5	4651	MYO10	myosin X	4	1	4
5	64902	AGXT2	alanine--glyoxylate aminotransferase 2	4	2	2
5	79925	SPEF2	sperm flagellar 2	6	4	1.5
5	3575	IL7R	interleukin 7 receptor	4	2	2
5	133558	MROH2B	maestro heat like repeat family member 2B	8	6	1.33333
5	729	C6	complement C6	2	1	2
5	133396	IL31RA	interleukin 31 receptor A	3	1	3
5	375449	MAST4	microtubule associated serine/threonine kinase family member 4	5	3	1.66667
5	4064	CD180	CD180 molecule	4	1	4
5	55814	BDP1	B double prime 1, subunit of RNA polymerase III transcription initiation factor IIIB	8	3	2.66667
5	134285	TMEM171	transmembrane protein 171	3	2	1.5
5	2297	FOXD1	forkhead box D1	2	1	2
5	64283	ARHGEF28	Rho guanine nucleotide exchange factor 28	9	4	2.25
5	256006	ANKRD31	ankyrin repeat domain 31	5	2	2.5
5	728780	ANKDD1B	ankyrin repeat and death domain containing 1B	2	1	2
5	10788	IQGAP2	IQ motif containing GTPase activating protein 2	6	4	1.5
5	202333	CMYA5	cardiomyopathy associated 5	18	5	3.6
5	9765	ZFYVE16	zinc finger FYVE-type containing 16	4	1	4
5	84059	ADGRV1	adhesion G protein-coupled receptor V1	19	8	2.375
5	285600	KIAA0825	KIAA0825	4	3	1.33333
5	9652	TTC37	tetratricopeptide repeat domain 37	2	1	2
5	51752	ERAP1	endoplasmic reticulum aminopeptidase 1	4	3	1.33333
5	133482	SLCO6A1	solute carrier organic anion transporter family member 6A1	2	1	2
5	642987	TMEM232	transmembrane protein 232	3	2	1.5
5	64097	EPB41L4A	erythrocyte membrane protein band 4.1 like 4A	4	1	4
5	64848	YTHDC2	YTH domain containing 2	4	3	1.33333
5	3295	HSD17B4	hydroxysteroid 17-beta dehydrogenase 4	3	1	3
5	100505841	LOC100505841	zinc finger protein 474-like	3	1	3
5	57507	ZNF608	zinc finger protein 608	2	1	2
5	96459	FNIP1	folliculin interacting protein 1	2	1	2
5	140947	DCANP1	dendritic cell associated nuclear protein	4	1	4
5	10902	BRD8	bromodomain containing 8	2	1	2
5	340061	TMEM173	transmembrane protein 173	3	1	3
5	56146	PCDHA2	protocadherin alpha 2	2	1	2
5	56143	PCDHA5	protocadherin alpha 5	2	1	2
5	9752	PCDHA9	protocadherin alpha 9	7	3	2.33333
5	56131	PCDHB4	protocadherin beta 4	2	1	2
5	56109	PCDHGA6	protocadherin gamma subfamily A, 6	6	2	3
5	389337	ARHGEF37	Rho guanine nucleotide exchange factor 37	5	2	2.5
5	91977	MYOZ3	myozenin 3	2	1	2
5	56923	NMUR2	neuromedin U receptor 2	5	1	5
5	8728	ADAM19	ADAM metallopeptidase domain 19	3	1	3
5	11063	SOX30	SRY-box 30	2	1	2
5	23120	ATP10B	ATPase phospholipid transporting 10B (putative)	5	4	1.25
5	54908	SPDL1	spindle apparatus coiled-coil protein 1	2	1	2
5	3101	HK3	hexokinase 3	3	2	1.5
5	2264	FGFR4	fibroblast growth factor receptor 4	3	2	1.5
5	64324	NSD1	nuclear receptor binding SET domain protein 1	5	3	1.66667
5	1627	DBN1	drebrin 1	2	1	2
5	9794	MAML1	mastermind like transcriptional coactivator 1	3	1	3
5	51149	C5orf45	chromosome 5 open reading frame 45	2	1	2
5	2324	FLT4	fms related tyrosine kinase 4	3	2	1.5
5	81786	TRIM7	tripartite motif containing 7	4	2	2
6	94234	FOXQ1	forkhead box Q1	3	1	3
6	154386	LINC01600	long intergenic non-protein coding RNA 1600	2	1	2
6	222826	FAM217A	family with sequence similarity 217 member A	4	1	4
6	2162	F13A1	coagulation factor XIII A chain	3	1	3
6	6239	RREB1	ras responsive element binding protein 1	5	3	1.66667
6	3096	HIVEP1	human immunodeficiency virus type I enhancer binding protein 1	7	1	7
6	63933	MCUR1	mitochondrial calcium uniporter regulator 1	2	1	2
6	9972	NUP153	nucleoporin 153	3	2	1.5
6	2822	GPLD1	glycosylphosphatidylinositol specific phospholipase D1	3	1	3
6	9856	KIAA0319	KIAA0319	4	3	1.33333
6	9750	FAM65B	family with sequence similarity 65 member B	4	2	2
6	3024	HIST1H1A	histone cluster 1 H1 family member a	2	1	2
6	11119	BTN3A1	butyrophilin subfamily 3 member A1	4	1	4
6	696	BTN1A1	butyrophilin subfamily 1 member A1	3	2	1.5
6	94026	POM121L2	POM121 transmembrane nucleoporin like 2	5	1	5
6	64288	ZSCAN31	zinc finger and SCAN domain containing 31	2	1	2
6	80317	ZKSCAN3	zinc finger with KRAB and SCAN domains 3	3	1	3
6	9753	ZSCAN12	zinc finger and SCAN domain containing 12	3	1	3
6	26707	OR2J2	olfactory receptor family 2 subfamily J member 2	4	2	2
6	81797	OR12D3	olfactory receptor family 12 subfamily D member 3	2	1	2
6	10537	UBD	ubiquitin D	6	1	6
6	3105	HLA-A	major histocompatibility complex, class I, A	34	13	2.61538
6	80352	RNF39	ring finger protein 39	4	2	2
6	89870	TRIM15	tripartite motif containing 15	3	2	1.5
6	79897	RPP21	ribonuclease P/MRP subunit p21	2	1	2
6	9656	MDC1	mediator of DNA damage checkpoint 1	10	7	1.42857
6	135656	DPCR1	diffuse panbronchiolitis critical region 1	7	2	3.5
6	394263	MUC21	mucin 21, cell surface associated	2	1	2
6	100507679	MUC22	mucin 22	11	7	1.57143
6	29113	C6orf15	chromosome 6 open reading frame 15	4	2	2
6	6941	TCF19	transcription factor 19	2	1	2
6	3107	HLA-C	major histocompatibility complex, class I, C	44	19	2.31579
6	3106	HLA-B	major histocompatibility complex, class I, B	33	16	2.0625
6	100507436	MICA	MHC class I polypeptide-related sequence A	11	5	2.2
6	7916	PRRC2A	proline rich coiled-coil 2A	3	1	3
6	80737	VWA7	von Willebrand factor A domain containing 7	2	1	2
6	3305	HSPA1L	heat shock protein family A (Hsp70) member 1 like	3	1	3
6	3117	HLA-DQA1	major histocompatibility complex, class II, DQ alpha 1	15	6	2.5
6	3119	HLA-DQB1	major histocompatibility complex, class II, DQ beta 1	29	12	2.41667
6	6891	TAP2	transporter 2, ATP binding cassette subfamily B member	3	2	1.5
6	3115	HLA-DPB1	major histocompatibility complex, class II, DP beta 1	19	3	6.33333
6	9277	WDR46	WD repeat domain 46	2	1	2
6	54887	UHRF1BP1	UHRF1 binding protein 1	5	4	1.25
6	285848	PNPLA1	patatin like phospholipase domain containing 1	3	1	3
6	389384	C6orf222	chromosome 6 open reading frame 222	2	1	2
6	79865	TREML2	triggering receptor expressed on myeloid cells like 2	2	1	2
6	84630	TTBK1	tau tubulin kinase 1	3	1	3
6	89845	ABCC10	ATP binding cassette subfamily C member 10	2	1	2
6	64928	MRPL14	mitochondrial ribosomal protein L14	3	1	3
6	221409	SPATS1	spermatogenesis associated serine rich 1	4	1	4
6	59084	ENPP5	ectonucleotide pyrophosphatase/phosphodiesterase 5 (putative)	2	1	2
6	4224	MEP1A	meprin A subunit alpha	4	2	2
6	222611	ADGRF2	adhesion G protein-coupled receptor F2	8	4	2
6	4594	MUT	methylmalonyl-CoA mutase	2	1	2
6	389396	GLYATL3	glycine-N-acyltransferase like 3	4	1	4
6	222584	FAM83B	family with sequence similarity 83 member B	5	3	1.66667
6	81578	COL21A1	collagen type XXI alpha 1 chain	2	1	2
6	667	DST	dystonin	9	4	2.25
6	346007	EYS	eyes shut homolog (Drosophila)	9	2	4.5
6	1297	COL9A1	collagen type IX alpha 1 chain	3	1	3
6	135152	B3GAT2	beta-1,3-glucuronyltransferase 2	3	2	1.5
6	135228	CD109	CD109 molecule	5	2	2.5
6	1303	COL12A1	collagen type XII alpha 1 chain	4	1	4
6	26054	SENP6	SUMO1/sentrin specific peptidase 6	3	2	1.5
6	25998	IBTK	inhibitor of Bruton tyrosine kinase	3	1	3
6	375519	GJB7	gap junction protein beta 7	3	1	3
6	154313	CFAP206	cilia and flagella associated protein 206	2	1	2
6	9457	FHL5	four and a half LIM domains 5	2	1	2
6	253714	MMS22L	MMS22 like, DNA repair protein	4	1	4
6	85015	USP45	ubiquitin specific peptidase 45	2	1	2
6	10973	ASCC3	activating signal cointegrator 1 complex subunit 3	4	2	2
6	202	AIM1	absent in melanoma 1	9	5	1.8
6	55278	QRSL1	glutaminyl-tRNA synthase (glutamine-hydrolyzing)-like 1	2	1	2
6	389422	C6orf183	chromosome 6 open reading frame 183	8	3	2.66667
6	285761	DCBLD1	discoidin, CUB and LCCL domain containing 1	3	2	1.5
6	221322	TBC1D32	TBC1 domain family member 32	3	1	3
6	10345	TRDN	triadin	5	1	5
6	9729	KIAA0408	KIAA0408	2	1	2
6	253582	TMEM244	transmembrane protein 244	3	1	3
6	2037	EPB41L2	erythrocyte membrane protein band 4.1 like 2	2	1	2
6	116843	SLC18B1	solute carrier family 18 member B1	2	1	2
6	9053	MAP7	microtubule associated protein 7	4	1	4
6	345930	ECT2L	epithelial cell transforming 2 like	3	2	1.5
6	167838	TXLNB	taxilin beta	4	2	2
6	2519	FUCA2	fucosidase, alpha-L- 2, plasma	3	1	3
6	84085	FBXO30	F-box protein 30	2	1	2
6	79747	ADGB	androglobin	5	4	1.25
6	389434	IYD	iodotyrosine deiodinase	4	1	4
6	9590	AKAP12	A-kinase anchoring protein 12	5	2	2.5
6	80129	CCDC170	coiled-coil domain containing 170	6	1	6
6	23345	SYNE1	spectrin repeat containing nuclear envelope protein 1	13	12	1.08333
6	26230	TIAM2	T-cell lymphoma invasion and metastasis 2	4	3	1.33333
6	3482	IGF2R	insulin like growth factor 2 receptor	6	5	1.2
6	6580	SLC22A1	solute carrier family 22 member 1	3	2	1.5
6	4018	LPA	lipoprotein(a)	5	3	1.66667
6	54346	UNC93A	unc-93 homolog A (C. elegans)	5	1	5
6	83887	TTLL2	tubulin tyrosine ligase like 2	5	1	5
6	6953	TCP10	t-complex 10	3	1	3
6	168002	DACT2	dishevelled binding antagonist of beta catenin 2	3	2	1.5
6	253769	WDR27	WD repeat domain 27	3	2	1.5
6	84498	FAM120B	family with sequence similarity 120B	8	2	4
7	54919	DNAAF5	dynein axonemal assembly factor 5	4	2	2
7	84310	C7orf50	chromosome 7 open reading frame 50	2	1	2
7	221927	BRAT1	BRCA1 associated ATM activator 1	6	2	3
7	23288	IQCE	IQ motif containing E	4	3	1.33333
7	55698	RADIL	Rap associating with DIL domain	2	1	2
7	5395	PMS2	PMS1 homolog 2, mismatch repair system component	2	1	2
7	84792	FAM220A	family with sequence similarity 220 member A	3	1	3
7	54753	ZNF853	zinc finger protein 853	4	2	2
7	340267	COL28A1	collagen type XXVIII alpha 1 chain	4	2	2
7	221806	VWDE	von Willebrand factor D and EGF domains	16	4	4
7	85477	SCIN	scinderin	4	1	4
7	392636	AGMO	alkylglycerol monooxygenase	2	1	2
7	340273	ABCB5	ATP binding cassette subfamily B member 5	7	2	3.5
7	8701	DNAH11	dynein axonemal heavy chain 11	15	11	1.36364
7	256227	STEAP1B	STEAP family member 1B	2	1	2
7	56164	STK31	serine/threonine kinase 31	3	1	3
7	136895	C7orf31	chromosome 7 open reading frame 31	5	1	5
7	64111	NPVF	neuropeptide VF precursor	2	1	2
7	387129	NPSR1	neuropeptide S receptor 1	4	3	1.33333
7	2737	GLI3	GLI family zinc finger 3	2	1	2
7	3486	IGFBP3	insulin like growth factor binding protein 3	2	1	2
7	168507	PKD1L1	polycystin 1 like 1, transient receptor potential channel interacting	10	8	1.25
7	136288	C7orf57	chromosome 7 open reading frame 57	3	2	1.5
7	154664	ABCA13	ATP binding cassette subfamily A member 13	11	7	1.57143
7	375567	VWC2	von Willebrand factor C domain containing 2	2	1	2
7	100130988	C7orf72	chromosome 7 open reading frame 72	2	1	2
7	285877	POM121L12	POM121 transmembrane nucleoporin like 12	3	2	1.5
7	135892	TRIM50	tripartite motif containing 50	2	1	2
7	155368	WBSCR27	Williams Beuren syndrome chromosome region 27	5	1	5
7	135886	WBSCR28	Williams-Beuren syndrome chromosome region 28	3	2	1.5
7	84163	GTF2IRD2	GTF2I repeat domain containing 2	3	2	1.5
7	7784	ZP3	zona pellucida glycoprotein 3	2	1	2
7	80761	UPK3B	uroplakin 3B	2	1	2
7	27445	PCLO	piccolo presynaptic cytomatrix protein	13	3	4.33333
7	219578	ZNF804B	zinc finger protein 804B	8	2	4
7	261729	STEAP2	STEAP2 metalloreductase	3	2	1.5
7	22853	LMTK2	lemur tyrosine kinase 2	2	1	2
7	64816	CYP3A43	cytochrome P450 family 3 subfamily A member 43	2	1	2
7	7455	ZAN	zonadhesin (gene/pseudogene)	12	4	3
7	4584	MUC3A	mucin 3A, cell surface associated	13	7	1.85714
7	10071	MUC12	mucin 12, cell surface associated	26	12	2.16667
7	140453	MUC17	mucin 17, cell surface associated	23	13	1.76923
7	222256	CDHR3	cadherin related family member 3	4	2	2
7	10466	COG5	component of oligomeric golgi complex 5	2	1	2
7	22798	LAMB4	laminin subunit beta 4	6	5	1.2
7	50833	TAS2R16	taste 2 receptor member 16	2	1	2
7	142685	ASB15	ankyrin repeat and SOCS box containing 15	2	1	2
7	55798	METTL2B	methyltransferase like 2B	3	1	3
7	346653	FAM71F2	family with sequence similarity 71 member F2	3	1	3
7	84691	FAM71F1	family with sequence similarity 71 member F1	2	1	2
7	375616	KCP	kielin/chordin-like protein	2	1	2
7	136259	KLF14	Kruppel like factor 14	3	2	1.5
7	57670	KIAA1549	KIAA1549	8	5	1.6
7	56829	ZC3HAV1	zinc finger CCCH-type containing, antiviral 1	5	3	1.66667
7	346689	KLRG2	killer cell lectin like receptor G2	3	1	3
7	27147	DENND2A	DENN domain containing 2A	3	1	3
7	28611	TRBV5-4	T cell receptor beta variable 5-4	4	2	2
7	28582	TRBV11-1	T cell receptor beta variable 11-1	2	1	2
7	28587	TRBV8-2	T cell receptor beta variable 8-2 (pseudogene)	2	1	2
7	28613	TRBV5-2	T cell receptor beta variable 5-2 (pseudogene)	2	1	2
7	28555	TRBVB	T cell receptor beta variable B (pseudogene)	2	1	2
7	26211	OR2F1	olfactory receptor family 2 subfamily F member 1 (gene/pseudogene)	3	1	3
7	393046	OR2A5	olfactory receptor family 2 subfamily A member 5	3	1	3
7	392138	OR2A25	olfactory receptor family 2 subfamily A member 25	2	1	2
7	346528	OR2A1	olfactory receptor family 2 subfamily A member 1	2	1	2
7	135935	NOBOX	NOBOX oogenesis homeobox	3	1	3
7	27153	ZNF777	zinc finger protein 777	3	1	3
7	23145	SSPO	SCO-spondin	16	9	1.77778
7	29803	REPIN1	replication initiator 1	4	1	4
7	136371	ASB10	ankyrin repeat and SOCS box containing 10	2	1	2
7	64434	NOM1	nucleolar protein with MIF4G domain 1	3	2	1.5
7	55112	WDR60	WD repeat domain 60	4	1	4
8	79648	MCPH1	microcephalin 1	4	3	1.33333
8	1669	DEFA4	defensin alpha 4	2	1	2
8	157285	SGK223	homolog of rat pragma of Rnd2	6	1	6
8	203074	PRSS55	protease, serine 55	3	1	3
8	94137	RP1L1	retinitis pigmentosa 1-like 1	16	3	5.33333
8	203076	C8orf74	chromosome 8 open reading frame 74	2	1	2
8	1508	CTSB	cathepsin B	2	1	2
8	57604	KIAA1456	KIAA1456	6	5	1.2
8	10	NAT2	N-acetyltransferase 2	7	2	3.5
8	23362	PSD3	pleckstrin and Sec7 domain containing 3	4	2	2
8	79873	NUDT18	nudix hydrolase 18	2	1	2
8	55806	HR	hair growth associated	5	4	1.25
8	10174	SORBS3	sorbin and SH3 domain containing 3	2	1	2
8	203069	R3HCC1	R3H domain and coiled-coil containing 1	5	3	1.66667
8	8756	ADAM7	ADAM metallopeptidase domain 7	2	1	2
8	157313	CDCA2	cell division cycle associated 2	3	2	1.5
8	1135	CHRNA2	cholinergic receptor nicotinic alpha 2 subunit	2	1	2
8	389643	NUGGC	nuclear GTPase, germinal center associated	4	3	1.33333
8	56154	TEX15	testis expressed 15	7	1	7
8	80223	RAB11FIP1	RAB11 family interacting protein 1	4	3	1.33333
8	203102	ADAM32	ADAM metallopeptidase domain 32	2	1	2
8	169355	IDO2	indoleamine 2,3-dioxygenase 2	3	2	1.5
8	5591	PRKDC	protein kinase, DNA-activated, catalytic polypeptide	3	1	3
8	137902	PXDNL	peroxidasin like	8	3	2.66667
8	6101	RP1	retinitis pigmentosa 1 (autosomal dominant)	5	1	5
8	8439	NSMAF	neutral sphingomyelinase activation associated factor	2	1	2
8	8989	TRPA1	transient receptor potential cation channel subfamily A member 1	5	2	2.5
8	157869	SBSPON	somatomedin B and thrombospondin type 1 domain containing	2	1	2
8	3174	HNF4G	hepatocyte nuclear factor 4 gamma	2	1	2
8	85444	LRRCC1	leucine rich repeat and coiled-coil centrosomal protein 1	2	1	2
8	85481	PSKH2	protein serine kinase H2	3	2	1.5
8	54714	CNGB3	cyclic nucleotide gated channel beta 3	6	2	3
8	81501	DCSTAMP	dendrocyte expressed seven transmembrane protein	2	1	2
8	23414	ZFPM2	zinc finger protein, FOG family member 2	4	3	1.33333
8	93035	PKHD1L1	polycystic kidney and hepatic disease 1 (autosomal recessive)-like 1	13	10	1.3
8	114788	CSMD3	CUB and Sushi multiple domains 3	3	1	3
8	64798	DEPTOR	DEP domain containing MTOR-interacting protein	3	1	3
8	7373	COL14A1	collagen type XIV alpha 1 chain	3	2	1.5
8	340359	KLHL38	kelch like family member 38	4	3	1.33333
8	5462	POU5F1B	POU class 5 homeobox 1B	2	1	2
8	729330	OC90	otoconin 90	3	1	3
8	7038	TG	thyroglobulin	13	9	1.44444
8	389690	MROH5	maestro heat like repeat family member 5	11	6	1.83333
8	203062	TSNARE1	t-SNARE domain containing 1	5	2	2.5
8	116447	TOP1MT	topoisomerase (DNA) I, mitochondrial	5	4	1.25
8	23144	ZC3H3	zinc finger CCCH-type containing 3	8	3	2.66667
8	1936	EEF1D	eukaryotic translation elongation factor 1 delta	4	3	1.33333
8	83481	EPPK1	epiplakin 1	6	5	1.2
8	84875	PARP10	poly(ADP-ribose) polymerase family member 10	3	2	1.5
9	9933	PUM3	pumilio RNA binding family member 3	3	1	3
9	8777	MPDZ	multiple PDZ domain crumbs cell polarity complex component	5	3	1.66667
9	55667	DENND4C	DENN domain containing 4C	3	1	3
9	392288	MAP1LC3BP1	microtubule associated protein 1 light chain 3 beta pseudogene 1	3	1	3
9	54914	FOCAD	focadhesin	4	2	2
9	286319	TUSC1	tumor suppressor candidate 1	2	1	2
9	79817	MOB3B	MOB kinase activator 3B	4	1	4
9	23586	DDX58	DEXD/H-box helicase 58	2	1	2
9	55833	UBAP2	ubiquitin associated protein 2	3	1	3
9	347240	KIF24	kinesin family member 24	2	1	2
9	7094	TLN1	talin 1	3	2	1.5
9	56656	OR2S2	olfactory receptor family 2 subfamily S member 2 (gene/pseudogene)	3	1	3
9	9833	MELK	maternal embryonic leucine zipper kinase	2	1	2
9	219	ALDH1B1	aldehyde dehydrogenase 1 family member B1	2	1	2
9	728577	CNTNAP3B	contactin associated protein-like 3B	7	3	2.33333
9	23137	SMC5	structural maintenance of chromosomes 5	3	2	1.5
9	5125	PCSK5	proprotein convertase subtilisin/kexin type 5	10	4	2.5
9	158471	PRUNE2	prune homolog 2	12	10	1.2
9	51280	GOLM1	golgi membrane protein 1	3	2	1.5
9	286234	SPATA31E1	SPATA31 subfamily E member 1	8	1	8
9	286238	LOC286238	uncharacterized LOC286238	3	1	3
9	4920	ROR2	receptor tyrosine kinase like orphan receptor 2	3	1	3
9	55035	NOL8	nucleolar protein 8	4	2	2
9	445577	C9orf129	chromosome 9 open reading frame 129	2	1	2
9	54754	NUTM2F	NUT family member 2F	2	1	2
9	55357	TBC1D2	TBC1 domain family member 2	3	2	1.5
9	1306	COL15A1	collagen type XV alpha 1 chain	5	1	5
9	138805	OR13F1	olfactory receptor family 13 subfamily F member 1	5	1	5
9	286365	OR13D1	olfactory receptor family 13 subfamily D member 1	3	1	3
9	8518	IKBKAP	inhibitor of kappa light polypeptide gene enhancer in B-cells, kinase complex-associated protein	5	1	5
9	445815	PALM2-AKAP2	PALM2-AKAP2 readthrough	2	1	2
9	79987	SVEP1	sushi, von Willebrand factor type A, EGF and pentraxin domain containing 1	9	5	1.8
9	26248	OR2K2	olfactory receptor family 2 subfamily K member 2	2	1	2
9	158401	C9orf84	chromosome 9 open reading frame 84	5	1	5
9	23307	FKBP15	FK506 binding protein 15	2	1	2
9	85301	COL27A1	collagen type XXVII alpha 1 chain	6	5	1.2
9	80709	AKNA	AT-hook transcription factor	4	2	2
9	25861	WHRN	whirlin	8	2	4
9	100505478	LOC100505478	uncharacterized LOC100505478	3	1	3
9	11064	CNTRL	centriolin	4	2	2
9	138883	OR1N1	olfactory receptor family 1 subfamily N member 1	2	1	2
9	347169	OR1B1	olfactory receptor family 1 subfamily B member 1 (gene/pseudogene)	4	2	2
9	26737	OR1L1	olfactory receptor family 1 subfamily L member 1	3	1	3
9	286204	CRB2	crumbs 2, cell polarity complex component	7	5	1.4
9	347088	ADGRD2	adhesion G protein-coupled receptor D2	5	2	2.5
9	51490	SPOUT1	SPOUT domain containing methyltransferase 1	3	1	3
9	256158	HMCN2	hemicentin 2	10	7	1.42857
9	8021	NUP214	nucleoporin 214	2	1	2
9	84726	PRRC2B	proline rich coiled-coil 2B	6	3	2
9	23064	SETX	senataxin	6	2	3
9	26301	GBGT1	globoside alpha-1,3-N-acetylgalactosaminyltransferase 1	2	1	2
9	28	ABO	ABO blood group (transferase A, alpha 1-3-N-acetylgalactosaminyltransferase; transferase B, alpha 1-3-galactosyltransferase)	8	2	4
9	2220	FCN2	ficolin 2	2	1	2
9	2219	FCN1	ficolin 1	3	1	3
9	9858	PPP1R26	protein phosphatase 1 regulatory subunit 26	5	4	1.25
9	29991	OBP2A	odorant binding protein 2A	6	1	6
9	158056	MAMDC4	MAM domain containing 4	2	1	2
9	54932	EXD3	exonuclease 3'-5' domain containing 3	6	3	2
9	375775	PNPLA7	patatin like phospholipase domain containing 7	5	3	1.66667
10	10531	PITRM1	pitrilysin metallopeptidase 1	4	2	2
10	8644	AKR1C3	aldo-keto reductase family 1 member C3	3	1	3
10	51806	CALML5	calmodulin like 5	2	1	2
10	54906	FAM208B	family with sequence similarity 208 member B	6	2	3
10	80760	ITIH5	inter-alpha-trypsin inhibitor heavy chain family member 5	4	3	1.33333
10	55388	MCM10	minichromosome maintenance 10 replication initiation factor	2	1	2
10	64421	DCLRE1C	DNA cross-link repair 1C	2	1	2
10	8029	CUBN	cubilin	8	5	1.6
10	340895	MALRD1	MAM and LDL receptor class A domain containing 1	18	10	1.8
10	84898	PLXDC2	plexin domain containing 2	2	1	2
10	10529	NEBL	nebulette	3	1	3
10	340900	EBLN1	endogenous Bornavirus-like nucleoprotein 1	4	1	4
10	79896	THNSL1	threonine synthase like 1	3	2	1.5
10	53904	MYO3A	myosin IIIA	7	2	3.5
10	22852	ANKRD26	ankyrin repeat domain 26	4	1	4
10	374308	PTCHD3	patched domain containing 3	5	4	1.25
10	79741	CCDC7	coiled-coil domain containing 7	7	2	3.5
10	91074	ANKRD30A	ankyrin repeat domain 30A	4	1	4
10	8187	ZNF239	zinc finger protein 239	2	1	2
10	220992	ZNF485	zinc finger protein 485	2	1	2
10	9721	GPRIN2	G protein regulated inducer of neurite outgrowth 2	16	10	1.6
10	143162	FRMPD2	FERM and PDZ domain containing 2	4	3	1.33333
10	57705	WDFY4	WDFY family member 4	10	5	2
10	118461	C10orf71	chromosome 10 open reading frame 71	6	4	1.5
10	1103	CHAT	choline O-acetyltransferase	2	1	2
10	282966	C10orf53	chromosome 10 open reading frame 53	2	1	2
10	414189	AGAP6	ArfGAP with GTPase domain, ankyrin repeat and PH domain 6	2	1	2
10	65217	PCDH15	protocadherin related 15	4	2	2
10	219790	RTKN2	rhotekin 2	3	2	1.5
10	84665	MYPN	myopalladin	5	2	2.5
10	80312	TET1	tet methylcytosine dioxygenase 1	8	2	4
10	5552	SRGN	serglycin	2	1	2
10	80201	HKDC1	hexokinase domain containing 1	2	1	2
10	219793	TBATA	thymus, brain and testes associated	2	1	2
10	55315	SLC29A3	solute carrier family 29 member 3	4	3	1.33333
10	79933	SYNPO2L	synaptopodin 2 like	4	1	4
10	729238	SFTPA2	surfactant protein A2	3	2	1.5
10	6441	SFTPD	surfactant protein D	2	1	2
10	387694	SH2D4B	SH2 domain containing 4B	5	2	2.5
10	94233	OPN4	opsin 4	2	1	2
10	3433	IFIT2	interferon induced protein with tetratricopeptide repeats 2	3	1	3
10	9585	KIF20B	kinesin family member 20B	9	4	2.25
10	26509	MYOF	myoferlin	2	1	2
10	118924	FRA10AC1	fragile site, folic acid type, rare, fra(10)(q23.3) or fra(10)(q24.2) candidate 1	3	1	3
10	118788	PIK3AP1	phosphoinositide-3-kinase adaptor protein 1	4	3	1.33333
10	64210	MMS19	MMS19 homolog, cytosolic iron-sulfur assembly component	3	1	3
10	84795	PYROXD2	pyridine nucleotide-disulphide oxidoreductase domain 2	2	1	2
10	3257	HPS1	HPS1, biogenesis of lysosomal organelles complex 3 subunit 1	2	1	2
10	1244	ABCC2	ATP binding cassette subfamily C member 2	5	3	1.66667
10	22984	PDCD11	programmed cell death 11	4	2	2
10	1847	DUSP5	dual specificity phosphatase 5	2	1	2
10	282996	RBM20	RNA binding motif protein 20	2	1	2
10	4892	NRAP	nebulin related anchoring protein	11	7	1.57143
10	840	CASP7	caspase 7	2	1	2
10	3983	ABLIM1	actin binding LIM protein 1	2	1	2
10	119548	PNLIPRP3	pancreatic lipase related protein 3	3	1	3
10	5407	PNLIPRP1	pancreatic lipase related protein 1	2	1	2
10	5408	PNLIPRP2	pancreatic lipase related protein 2 (gene/pseudogene)	2	1	2
10	10579	TACC2	transforming acidic coiled-coil containing protein 2	14	6	2.33333
10	390010	NKX1-2	NK1 homeobox 2	2	1	2
10	1488	CTBP2	C-terminal binding protein 2	7	1	7
10	4288	MKI67	marker of proliferation Ki-67	15	6	2.5
10	54777	CFAP46	cilia and flagella associated protein 46	14	13	1.07692
10	27287	VENTX	VENT homeobox	4	1	4
10	93426	SYCE1	synaptonemal complex central element protein 1	3	2	1.5
11	147199	SCGB1C1	secretoglobin family 1C member 1	4	1	4
11	5719	PSMD13	proteasome 26S subunit, non-ATPase 13	5	3	1.66667
11	10581	IFITM2	interferon induced transmembrane protein 2	3	2	1.5
11	283229	CRACR2B	calcium release activated channel regulator 2B	8	2	4
11	4586	MUC5AC	mucin 5AC, oligomeric mucus/gel-forming	6	4	1.5
11	727897	MUC5B	mucin 5B, oligomeric mucus/gel-forming	22	16	1.375
11	90019	SYT8	synaptotagmin 8	4	1	4
11	119774	OR52K2	olfactory receptor family 52 subfamily K member 2	3	1	3
11	119772	OR52M1	olfactory receptor family 52 subfamily M member 1	3	1	3
11	119695	OR52R1	olfactory receptor family 52 subfamily R member 1 (gene/pseudogene)	5	1	5
11	79324	OR51G1	olfactory receptor family 51 subfamily G member 1 (gene/pseudogene)	2	1	2
11	119679	OR52J3	olfactory receptor family 52 subfamily J member 3	4	1	4
11	119678	OR52E2	olfactory receptor family 52 subfamily E member 2	4	2	2
11	283111	OR51V1	olfactory receptor family 51 subfamily V member 1	6	1	6
11	79345	OR51B2	olfactory receptor family 51 subfamily B member 2 (gene/pseudogene)	5	3	1.66667
11	282763	OR51B5	olfactory receptor family 51 subfamily B member 5	4	2	2
11	390059	OR51M1	olfactory receptor family 51 subfamily M member 1	6	1	6
11	390061	OR51Q1	olfactory receptor family 51 subfamily Q member 1 (gene/pseudogene)	6	3	2
11	390063	OR51I1	olfactory receptor family 51 subfamily I member 1	2	1	2
11	390064	OR51I2	olfactory receptor family 51 subfamily I member 2	3	2	1.5
11	390067	OR52H1	olfactory receptor family 52 subfamily H member 1	6	1	6
11	340980	OR52B6	olfactory receptor family 52 subfamily B member 6	5	3	1.66667
11	10346	TRIM22	tripartite motif containing 22	3	1	3
11	79473	OR52N1	olfactory receptor family 52 subfamily N member 1	5	3	1.66667
11	390077	OR52N2	olfactory receptor family 52 subfamily N member 2	5	3	1.66667
11	390078	OR52E6	olfactory receptor family 52 subfamily E member 6	7	2	3.5
11	390081	OR52E4	olfactory receptor family 52 subfamily E member 4	5	2	2.5
11	120787	OR52W1	olfactory receptor family 52 subfamily W member 1	4	1	4
11	144132	DNHD1	dynein heavy chain domain 1	17	11	1.54545
11	283297	OR10A4	olfactory receptor family 10 subfamily A member 4	3	1	3
11	7761	ZNF214	zinc finger protein 214	4	1	4
11	338323	NLRP14	NLR family pyrin domain containing 14	4	2	2
11	390093	OR10A6	olfactory receptor family 10 subfamily A member 6 (gene/pseudogene)	3	1	3
11	65975	STK33	serine/threonine kinase 33	3	1	3
11	9866	TRIM66	tripartite motif containing 66	4	1	4
11	56673	C11orf16	chromosome 11 open reading frame 16	4	2	2
11	7702	ZNF143	zinc finger protein 143	2	1	2
11	10335	MRVI1	murine retrovirus integration site 1 homolog	3	2	1.5
11	84953	MICALCL	MICAL C-terminal like	6	3	2
11	340990	OTOG	otogelin	6	4	1.5
11	117195	MRGPRX3	MAS related GPR family member X3	3	1	3
11	117196	MRGPRX4	MAS related GPR family member X4	7	2	3.5
11	283284	IGSF22	immunoglobulin superfamily member 22	7	2	3.5
11	10196	PRMT3	protein arginine methyltransferase 3	2	1	2
11	203859	ANO5	anoctamin 5	3	1	3
11	79832	QSER1	glutamine and serine rich 1	2	1	2
11	51074	APIP	APAF1 interacting protein	3	1	3
11	90139	TSPAN18	tetraspanin 18	2	1	2
11	55626	AMBRA1	autophagy and beclin 1 regulator 1	3	2	1.5
11	119765	OR4B1	olfactory receptor family 4 subfamily B member 1	3	1	3
11	81318	OR4A5	olfactory receptor family 4 subfamily A member 5	5	1	5
11	219428	OR4C16	olfactory receptor family 4 subfamily C member 16 (gene/pseudogene)	4	2	2
11	219438	OR5D18	olfactory receptor family 5 subfamily D member 18	3	1	3
11	26338	OR5L2	olfactory receptor family 5 subfamily L member 2	2	1	2
11	390148	OR5W2	olfactory receptor family 5 subfamily W member 2	3	1	3
11	338674	OR5F1	olfactory receptor family 5 subfamily F member 1	2	1	2
11	219417	OR8U1	olfactory receptor family 8 subfamily U member 1	6	2	3
11	390174	OR9G1	olfactory receptor family 9 subfamily G member 1	5	1	5
11	219537	SMTNL1	smoothelin like 1	2	1	2
11	219960	OR10Q1	olfactory receptor family 10 subfamily Q member 1	2	1	2
11	441608	OR5B3	olfactory receptor family 5 subfamily B member 3	6	3	2
11	390190	OR5B2	olfactory receptor family 5 subfamily B member 2	2	1	2
11	51296	SLC15A3	solute carrier family 15 member 3	2	1	2
11	923	CD6	CD6 molecule	5	2	2.5
11	921	CD5	CD5 molecule	2	1	2
11	79026	AHNAK	AHNAK nucleoprotein	3	2	1.5
11	283234	CCDC88B	coiled-coil domain containing 88B	4	3	1.33333
11	23130	ATG2A	autophagy related 2A	5	2	2.5
11	440044	SLC22A20	solute carrier family 22 member 20	4	2	2
11	254102	EHBP1L1	EH domain binding protein 1 like 1	5	1	5
11	399909	PCNX3	pecanex homolog 3 (Drosophila)	6	4	1.5
11	91056	AP5B1	adaptor related protein complex 5 beta 1 subunit	3	1	3
11	254187	TSGA10IP	testis specific 10 interacting protein	2	1	2
11	57124	CD248	CD248 molecule	2	1	2
11	2950	GSTP1	glutathione S-transferase pi 1	2	1	2
11	222	ALDH3B2	aldehyde dehydrogenase 3 family member B2	4	1	4
11	3508	IGHMBP2	immunoglobulin mu binding protein 2	5	2	2.5
11	26579	MYEOV	myeloma overexpressed	4	1	4
11	55199	FAM86C1	family with sequence similarity 86 member C1	3	2	1.5
11	245911	DEFB108B	defensin beta 108B	4	1	4
11	26005	C2CD3	C2 calcium dependent domain containing 3	6	2	3
11	57558	USP35	ubiquitin specific peptidase 35	4	1	4
11	220382	FAM181B	family with sequence similarity 181 member B	2	1	2
11	5547	PRCP	prolylcarboxypeptidase	2	1	2
11	10003	NAALAD2	N-acetylated alpha-linked acidic dipeptidase 2	2	1	2
11	85459	CEP295	centrosomal protein 295	5	4	1.25
11	8898	MTMR2	myotubularin related protein 2	2	1	2
11	57562	CEP126	centrosomal protein 126	2	1	2
11	9313	MMP20	matrix metallopeptidase 20	3	1	3
11	64066	MMP27	matrix metallopeptidase 27	6	2	3
11	472	ATM	ATM serine/threonine kinase	2	1	2
11	1737	DLAT	dihydrolipoamide S-acetyltransferase	4	1	4
11	255239	ANKK1	ankyrin repeat and kinase domain containing 1	7	3	2.33333
11	9177	HTR3B	5-hydroxytryptamine receptor 3B	2	1	2
11	54827	NXPE4	neurexophilin and PC-esterase domain family member 4	2	1	2
11	120406	NXPE2	neurexophilin and PC-esterase domain family member 2	2	1	2
11	84811	BUD13	BUD13 homolog	3	1	3
11	22897	CEP164	centrosomal protein 164	4	3	1.33333
11	56649	TMPRSS4	transmembrane protease, serine 4	2	1	2
11	55823	VPS11	VPS11, CORVET/HOPS core subunit	2	1	2
11	79671	NLRX1	NLR family member X1	3	1	3
11	83552	MFRP	membrane frizzled-related protein	3	2	1.5
11	338662	OR8D4	olfactory receptor family 8 subfamily D member 4	5	2	2.5
11	390264	OR10G4	olfactory receptor family 10 subfamily G member 4	5	2	2.5
11	219870	OR10G9	olfactory receptor family 10 subfamily G member 9	3	1	3
11	26492	OR8G2	olfactory receptor family 8 subfamily G member 2	5	1	5
11	26595	OR8B2	olfactory receptor family 8 subfamily B member 2	3	2	1.5
11	54414	SIAE	sialic acid acetylesterase	3	2	1.5
11	11095	ADAMTS8	ADAM metallopeptidase with thrombospondin type 1 motif 8	4	1	4
11	399979	SNX19	sorting nexin 19	9	8	1.125
12	440073	IQSEC3	IQ motif and Sec7 domain 3	2	1	2
12	84766	CRACR2A	calcium release activated channel regulator 2A	6	3	2
12	26290	GALNT8	polypeptide N-acetylgalactosaminyltransferase 8	3	2	1.5
12	57101	ANO2	anoctamin 2	2	1	2
12	6337	SCNN1A	sodium channel epithelial 1 alpha subunit	4	1	4
12	144568	A2ML1	alpha-2-macroglobulin like 1	7	6	1.16667
12	8302	KLRC4	killer cell lectin like receptor C4	2	1	2
12	3823	KLRC3	killer cell lectin like receptor C3	4	2	2
12	353164	TAS2R42	taste 2 receptor member 42	6	2	3
12	144608	C12orf60	chromosome 12 open reading frame 60	2	1	2
12	729025	SLC15A5	solute carrier family 15 member 5	3	1	3
12	28234	SLCO1B3	solute carrier organic anion transporter family member 1B3	3	2	1.5
12	338821	SLCO1B7	solute carrier organic anion transporter family member 1B7 (putative)	7	1	7
12	645177	LOC645177	uncharacterized LOC645177	5	1	5
12	8082	SSPN	sarcospan	2	1	2
12	341350	OVCH1	ovochymase 1	4	2	2
12	1663	DDX11	DEAD/H-box helicase 11	3	2	1.5
12	144203	OVOS2	ovostatin 2	8	2	4
12	160518	DENND5B	DENN domain containing 5B	2	1	2
12	55196	KIAA1551	KIAA1551	8	4	2
12	144245	ALG10B	ALG10B, alpha-1,2-glucosyltransferase	2	1	2
12	283463	MUC19	mucin 19, oligomeric	76	26	2.92308
12	440097	DBX2	developing brain homeobox 2	2	1	2
12	341568	OR8S1	olfactory receptor family 8 subfamily S member 1	6	1	6
12	121006	FAM186A	family with sequence similarity 186 member A	11	3	3.66667
12	3854	KRT6B	keratin 6B	4	1	4
12	112802	KRT71	keratin 71	4	1	4
12	121391	KRT74	keratin 74	6	4	1.5
12	140807	KRT72	keratin 72	3	1	3
12	374454	KRT77	keratin 77	4	2	2
12	3850	KRT3	keratin 3	2	1	2
12	3851	KRT4	keratin 4	2	1	2
12	338785	KRT79	keratin 79	4	1	4
12	196374	KRT78	keratin 78	4	1	4
12	3875	KRT18	keratin 18	7	3	2.33333
12	9700	ESPL1	extra spindle pole bodies like 1, separase	6	2	3
12	9840	TESPA1	thymocyte expressed, positive selection associated 1	2	1	2
12	441639	OR9K2	olfactory receptor family 9 subfamily K member 2	3	1	3
12	254783	OR6C74	olfactory receptor family 6 subfamily C member 74	3	1	3
12	390327	OR6C70	olfactory receptor family 6 subfamily C member 70	2	1	2
12	8914	TIMELESS	timeless circadian clock	4	2	2
12	4666	NACA	nascent polypeptide-associated complex alpha subunit	5	2	2.5
12	283417	DPY19L2	dpy-19 like 2	4	2	2
12	92797	HELB	DNA helicase B	6	2	3
12	144455	E2F7	E2F transcription factor 7	2	1	2
12	283310	OTOGL	otogelin like	5	4	1.25
12	374462	PTPRQ	protein tyrosine phosphatase, receptor type Q	7	3	2.33333
12	84125	LRRIQ1	leucine rich repeats and IQ motif containing 1	2	1	2
12	1848	DUSP6	dual specificity phosphatase 6	2	1	2
12	144535	CFAP54	cilia and flagella associated protein 54	6	5	1.2
12	23074	UHRF1BP1L	UHRF1 binding protein 1 like	2	1	2
12	55576	STAB2	stabilin 2	5	4	1.25
12	338773	TMEM119	transmembrane protein 119	3	2	1.5
12	326625	MMAB	methylmalonic aciduria (cobalamin deficiency) cblB type	2	1	2
12	84260	TCHP	trichoplein keratin filament binding	3	1	3
12	9904	RBM19	RNA binding motif protein 19	7	4	1.75
12	26259	FBXW8	F-box and WD repeat domain containing 8	3	1	3
12	5829	PXN	paxillin	2	1	2
12	6927	HNF1A	HNF1 homeobox A	4	3	1.33333
12	5027	P2RX7	purinergic receptor P2X 7	8	3	2.66667
12	10645	CAMKK2	calcium/calmodulin dependent protein kinase kinase 2	3	2	1.5
12	144406	WDR66	WD repeat domain 66	3	2	1.5
12	79369	B3GNT4	UDP-GlcNAc:betaGal beta-1,3-N-acetylglucosaminyltransferase 4	2	1	2
12	8843	HCAR3	hydroxycarboxylic acid receptor 3	4	2	2
12	57696	DDX55	DEAD-box helicase 55	2	1	2
12	196385	DNAH10	dynein axonemal heavy chain 10	8	2	4
12	144423	GLT1D1	glycosyltransferase 1 domain containing 1	2	1	2
12	4326	MMP17	matrix metallopeptidase 17	3	1	3
12	317781	DDX51	DEAD-box helicase 51	5	1	5
12	100507055	LRCOL1	leucine rich colipase like 1	3	1	3
12	55743	CHFR	checkpoint with forkhead and ring finger domains	2	1	2
13	8100	IFT88	intraflagellar transport 88	2	1	2
13	4285	MIPEP	mitochondrial intermediate peptidase	2	1	2
13	338872	C1QTNF9	C1q and tumor necrosis factor related protein 9	2	1	2
13	143	PARP4	poly(ADP-ribose) polymerase family member 4	18	5	3.6
13	56163	RNF17	ring finger protein 17	5	4	1.25
13	9107	MTMR6	myotubularin related protein 6	3	2	1.5
13	341640	FREM2	FRAS1 related extracellular matrix protein 2	9	4	2.25
13	83446	CCDC70	coiled-coil domain containing 70	2	1	2
13	540	ATP7B	ATPase copper transporting beta	5	1	5
13	9724	UTP14C	UTP14, small subunit processome component homolog C (S. cerevisiae)	2	1	2
13	55901	THSD1	thrombospondin type 1 domain containing 1	2	1	2
13	9882	TBC1D4	TBC1 domain family member 4	5	4	1.25
13	55757	UGGT2	UDP-glucose glycoprotein glucosyltransferase 2	7	1	7
13	643677	CCDC168	coiled-coil domain containing 168	19	8	2.375
14	390429	OR4N2	olfactory receptor family 4 subfamily N member 2	4	2	2
14	79544	OR4K1	olfactory receptor family 4 subfamily K member 1	2	1	2
14	81127	OR4K15	olfactory receptor family 4 subfamily K member 15	3	1	3
14	122742	OR4L1	olfactory receptor family 4 subfamily L member 1	7	3	2.33333
14	390439	OR11G2	olfactory receptor family 11 subfamily G member 2	2	1	2
14	122748	OR11H6	olfactory receptor family 11 subfamily H member 6	5	1	5
14	55701	ARHGEF40	Rho guanine nucleotide exchange factor 40	3	2	1.5
14	390445	OR5AU1	olfactory receptor family 5 subfamily AU member 1	6	5	1.2
14	57096	RPGRIP1	retinitis pigmentosa GTPase regulator interacting protein 1	4	3	1.33333
14	26534	OR10G2	olfactory receptor family 10 subfamily G member 2	5	1	5
14	26686	OR4E2	olfactory receptor family 4 subfamily E member 2	3	1	3
14	28682	TRAV8-4	T cell receptor alpha variable 8-4	2	1	2
14	28681	TRAV8-5	T cell receptor alpha variable 8-5 (pseudogene)	8	4	2
14	28669	TRAV14DV4	T cell receptor alpha variable 14/delta variable 4	3	2	1.5
14	28755	TRAC	T-cell receptor alpha constant	5	1	5
14	161424	NOP9	NOP9 nucleolar protein	3	1	3
14	4776	NFATC4	nuclear factor of activated T-cells 4	2	1	2
14	3002	GZMB	granzyme B	2	1	2
14	25938	HEATR5A	HEAT repeat containing 5A	5	1	5
14	84075	FSCB	fibrous sheath CABYR binding protein	4	1	4
14	122769	LRR1	leucine rich repeat protein 1	2	1	2
14	8814	CDKL1	cyclin dependent kinase like 1	2	1	2
14	3958	LGALS3	galectin 3	2	1	2
14	55030	FBXO34	F-box protein 34	2	1	2
14	54916	TMEM260	transmembrane protein 260	2	1	2
14	9786	KIAA0586	KIAA0586	3	1	3
14	51339	DACT1	dishevelled binding antagonist of beta catenin 1	3	2	1.5
14	729665	CCDC175	coiled-coil domain containing 175	4	1	4
14	6252	RTN1	reticulon 1	2	1	2
14	83851	SYT16	synaptotagmin 16	2	1	2
14	23224	SYNE2	spectrin repeat containing nuclear envelope protein 2	15	3	5
14	2530	FUT8	fucosyltransferase 8	2	1	2
14	57475	PLEKHH1	pleckstrin homology, MyTH4 and FERM domain containing H1	5	2	2.5
14	8110	DPF3	double PHD fingers 3	2	1	2
14	26094	DCAF4	DDB1 and CUL4 associated factor 4	2	1	2
14	89932	PAPLN	papilin, proteoglycan like sulfated glycoprotein	3	1	3
14	122970	ACOT4	acyl-CoA thioesterase 4	2	1	2
14	80127	BBOF1	basal body orientation factor 1	2	1	2
14	27030	MLH3	mutL homolog 3	3	1	3
14	23093	TTLL5	tubulin tyrosine ligase like 5	2	1	2
14	22938	SNW1	SNW domain containing 1	2	1	2
14	55812	SPATA7	spermatogenesis associated 7	6	1	6
14	5265	SERPINA1	serpin family A member 1	2	1	2
14	327657	SERPINA9	serpin family A member 9	5	2	2.5
14	79789	CLMN	calmin	2	1	2
14	55102	ATG2B	autophagy related 2B	5	4	1.25
14	55778	ZNF839	zinc finger protein 839	2	1	2
14	91828	EXOC3L4	exocyst complex component 3 like 4	5	3	1.66667
14	4140	MARK3	microtubule affinity regulating kinase 3	2	1	2
14	374569	ASPG	asparaginase	4	1	4
14	100128927	ZBTB42	zinc finger and BTB domain containing 42	2	1	2
14	113146	AHNAK2	AHNAK nucleoprotein 2	21	18	1.16667
14	283643	C14orf80	chromosome 14 open reading frame 80	3	2	1.5
14	3494	IGHA2	immunoglobulin heavy constant alpha 2 (A2m marker)	3	1	3
14	3498	IGHEP1	immunoglobulin heavy constant epsilon P1 (pseudogene)	2	1	2
14	3500	IGHG1	immunoglobulin heavy constant gamma 1 (G1m marker)	2	1	2
14	28475	IGHJ6	immunoglobulin heavy joining 6	3	2	1.5
14	28401	IGHV4-4	immunoglobulin heavy variable 4-4	4	3	1.33333
14	28352	IGHVIII-11-1	immunoglobulin heavy variable (III)-11-1 (pseudogene)	2	1	2
14	28348	IGHVIII-25-1	immunoglobulin heavy variable (III)-25-1 (pseudogene)	2	1	2
14	28381	IGHV7-40	immunoglobulin heavy variable 7-40 (pseudogene)	5	4	1.25
14	28427	IGHV3-42	immunoglobulin heavy variable 3-42 (pseudogene)	8	1	8
14	28343	IGHVIII-51-1	immunoglobulin heavy variable (III)-51-1 (pseudogene)	2	1	2
14	28361	IGHVII-60-1	immunoglobulin heavy variable (II)-60-1 (pseudogene)	4	1	4
14	28340	IGHVIII-67-4	immunoglobulin heavy variable (III)-67-4 (pseudogene)	6	3	2
14	28462	IGHV1-68	immunoglobulin heavy variable 1-68 (pseudogene)	4	1	4
14	28461	IGHV1-69	immunoglobulin heavy variable 1-69	5	1	5
15	642131	LOC642131	immunoglobulin heavy variable 1/OR15-3 (pseudogene)	3	2	1.5
15	23191	CYFIP1	cytoplasmic FMR1 interacting protein 1	2	1	2
15	283685	GOLGA6L2	golgin A6 family-like 2	5	1	5
15	23742	NPAP1	nuclear pore associated protein 1	2	1	2
15	57194	ATP10A	ATPase phospholipid transporting 10A (putative)	7	6	1.16667
15	342184	FMN1	formin 1	7	2	3.5
15	256646	NUTM1	NUT midline carcinoma family member 1	2	1	2
15	85455	DISP2	dispatched RND transporter family member 2	4	2	2
15	57082	KNL1	kinetochore scaffold 1	11	3	3.66667
15	51103	NDUFAF1	NADH:ubiquinone oxidoreductase complex assembly factor 1	2	1	2
15	26015	RPAP1	RNA polymerase II associated protein 1	6	4	1.5
15	51332	SPTBN5	spectrin beta, non-erythrocytic 5	13	3	4.33333
15	283748	PLA2G4D	phospholipase A2 group IVD	3	1	3
15	2595	GANC	glucosidase alpha, neutral C	4	3	1.33333
15	57519	STARD9	StAR related lipid transfer domain containing 9	9	6	1.5
15	53905	DUOX1	dual oxidase 1	2	1	2
15	79895	ATP8B4	ATPase phospholipid transporting 8B4 (putative)	3	2	1.5
15	256764	WDR72	WD repeat domain 72	4	2	2
15	4734	NEDD4	neural precursor cell expressed, developmentally down-regulated 4, E3 ubiquitin protein ligase	4	3	1.33333
15	92483	LDHAL6B	lactate dehydrogenase A like 6B	3	1	3
15	663	BNIP2	BCL2 interacting protein 2	2	1	2
15	54832	VPS13C	vacuolar protein sorting 13 homolog C	4	2	2
15	348094	ANKDD1A	ankyrin repeat and death domain containing 1A	2	1	2
15	8483	CILP	cartilage intermediate layer protein	4	1	4
15	84465	MEGF11	multiple EGF like domains 11	2	1	2
15	3073	HEXA	hexosaminidase subunit alpha	2	1	2
15	55889	GOLGA6B	golgin A6 family member B	4	2	2
15	3658	IREB2	iron responsive element binding protein 2	2	1	2
15	79631	EFL1	elongation factor like GTPase 1	4	2	2
15	123720	WHAMM	WAS protein homolog associated with actin, golgi membranes and microtubules	4	1	4
15	57188	ADAMTSL3	ADAMTS like 3	7	4	1.75
15	57538	ALPK3	alpha kinase 3	5	3	1.66667
15	9154	SLC28A1	solute carrier family 28 member 1	3	2	1.5
15	11214	AKAP13	A-kinase anchoring protein 13	13	10	1.3
15	90381	TICRR	TOPBP1 interacting checkpoint and replication regulator	2	1	2
15	374654	KIF7	kinesin family member 7	5	4	1.25
15	55897	MESP1	mesoderm posterior bHLH transcription factor 1	4	2	2
15	390637	GDPGP1	GDP-D-glucose phosphorylase 1	4	1	4
15	56963	RGMA	repulsive guidance molecule family member a	3	2	1.5
15	145748	LYSMD4	LysM domain containing 4	4	2	2
15	204219	CERS3	ceramide synthase 3	2	1	2
15	123283	TARSL2	threonyl-tRNA synthetase like 2	2	1	2
16	64499	TPSB2	tryptase beta 2 (gene/pseudogene)	2	1	2
16	7177	TPSAB1	tryptase alpha/beta 1	5	1	5
16	23430	TPSD1	tryptase delta 1	5	1	5
16	7329	UBE2I	ubiquitin conjugating enzyme E2 I	2	1	2
16	390667	PTX4	pentraxin 4	9	4	2.25
16	9894	TELO2	telomere maintenance 2	5	2	2.5
16	254528	MEIOB	meiosis specific with OB domains	2	1	2
16	64711	HS3ST6	heparan sulfate-glucosamine 3-sulfotransferase 6	3	2	1.5
16	90850	ZNF598	zinc finger protein 598	6	5	1.2
16	9088	PKMYT1	protein kinase, membrane associated tyrosine/threonine 1	2	1	2
16	146439	BICDL2	BICD family like cargo adaptor 2	3	1	3
16	4993	OR2C1	olfactory receptor family 2 subfamily C member 1	3	2	1.5
16	54925	ZSCAN32	zinc finger and SCAN domain containing 32	2	1	2
16	84464	SLX4	SLX4 structure-specific endonuclease subunit	3	2	1.5
16	146562	C16orf71	chromosome 16 open reading frame 71	7	1	7
16	79091	METTL22	methyltransferase like 22	6	5	1.2
16	400499	LOC400499	vitellogenin	4	2	2
16	51061	TXNDC11	thioredoxin domain containing 11	2	1	2
16	26156	RSL1D1	ribosomal L1 domain containing 1	2	1	2
16	608	TNFRSF17	TNF receptor superfamily member 17	2	1	2
16	79905	TMC7	transmembrane channel like 7	4	1	4
16	79838	TMC5	transmembrane channel like 5	4	1	4
16	9738	CCP110	centriolar coiled-coil protein 110	4	3	1.33333
16	400506	KNOP1	lysine rich nucleolar protein 1	2	1	2
16	7369	UMOD	uromodulin	2	1	2
16	204474	PDILT	protein disulfide isomerase like, testis expressed	3	1	3
16	54988	ACSM5	acyl-CoA synthetase medium-chain family member 5	4	1	4
16	29904	EEF2K	eukaryotic elongation factor 2 kinase	2	1	2
16	115584	SLC5A11	solute carrier family 5 member 11	2	1	2
16	3566	IL4R	interleukin 4 receptor	4	3	1.33333
16	78994	PRR14	proline rich 14	2	1	2
16	79759	ZNF668	zinc finger protein 668	3	2	1.5
16	9726	ZNF646	zinc finger protein 646	4	2	2
16	3684	ITGAM	integrin subunit alpha M	2	1	2
16	94160	ABCC12	ATP binding cassette subfamily C member 12	4	3	1.33333
16	55027	HEATR3	HEAT repeat containing 3	2	1	2
16	27324	TOX3	TOX high mobility group box family member 3	2	1	2
16	23322	RPGRIP1L	RPGRIP1 like	2	1	2
16	84229	DRC7	dynein regulatory complex subunit 7	5	1	5
16	283849	EXOC3L1	exocyst complex component 3 like 1	3	1	3
16	25894	PLEKHG4	pleckstrin homology and RhoGEF domain containing G4	4	1	4
16	55282	LRRC36	leucine rich repeat containing 36	2	1	2
16	54768	HYDIN	HYDIN, axonemal central pair apparatus protein	2	1	2
16	55783	CMTR2	cap methyltransferase 2	2	1	2
16	7567	ZNF19	zinc finger protein 19	2	1	2
16	342372	PKD1L3	polycystin 1 like 3, transient receptor potential channel interacting	10	9	1.11111
16	463	ZFHX3	zinc finger homeobox 3	5	3	1.66667
16	100130958	SYCE1L	synaptonemal complex central element protein 1 like	2	1	2
16	170692	ADAMTS18	ADAM metallopeptidase with thrombospondin type 1 motif 18	5	1	5
16	114780	PKD1L2	polycystin 1 like 2 (gene/pseudogene)	20	6	3.33333
16	29948	OSGIN1	oxidative stress induced growth inhibitor 1	6	2	3
16	54550	NECAB2	N-terminal EF-hand calcium binding protein 2	2	1	2
16	146167	SLC38A8	solute carrier family 38 member 8	2	1	2
16	123872	DNAAF1	dynein axonemal assembly factor 1	5	1	5
16	93107	KCNG4	potassium voltage-gated channel modifier subfamily G member 4	3	2	1.5
16	9914	ATP2C2	ATPase secretory pathway Ca2+ transporting 2	4	3	1.33333
16	57707	TLDC1	TBC/LysM-associated domain containing 1	6	2	3
16	64779	MTHFSD	methenyltetrahydrofolate synthetase domain containing	4	1	4
16	54758	KLHDC4	kelch domain containing 4	3	1	3
16	197320	ZNF778	zinc finger protein 778	7	5	1.4
16	2175	FANCA	Fanconi anemia complementation group A	5	1	5
16	22980	TCF25	transcription factor 25	2	1	2
17	50628	GEMIN4	gem nuclear organelle associated protein 4	9	1	9
17	8578	SCARF1	scavenger receptor class F member 1	7	1	7
17	114826	SMYD4	SET and MYND domain containing 4	5	2	2.5
17	23293	SMG6	SMG6, nonsense mediated mRNA decay factor	3	1	3
17	4991	OR1D2	olfactory receptor family 1 subfamily D member 2	3	1	3
17	26189	OR1A2	olfactory receptor family 1 subfamily A member 2	4	3	1.33333
17	84690	SPATA22	spermatogenesis associated 22	2	1	2
17	3682	ITGAE	integrin subunit alpha E	2	1	2
17	388323	GLTPD2	glycolipid transfer protein domain containing 2	3	2	1.5
17	2811	GP1BA	glycoprotein Ib platelet alpha subunit	2	1	2
17	55065	SLC52A1	solute carrier family 52 member 1	2	1	2
17	9098	USP6	ubiquitin specific peptidase 6	6	2	3
17	84622	ZNF594	zinc finger protein 594	2	1	2
17	9851	KIAA0753	KIAA0753	6	2	3
17	54739	XAF1	XIAP associated factor 1	4	1	4
17	83659	TEKT1	tektin 1	2	1	2
17	10462	CLEC10A	C-type lectin domain family 10 member A	3	2	1.5
17	23135	KDM6B	lysine demethylase 6B	4	3	1.33333
17	3000	GUCY2D	guanylate cyclase 2D, retinal	3	2	1.5
17	5198	PFAS	phosphoribosylformylglycinamidine synthase	3	2	1.5
17	22899	ARHGEF15	Rho guanine nucleotide exchange factor 15	2	1	2
17	162387	MFSD6L	major facilitator superfamily domain containing 6 like	2	1	2
17	4622	MYH4	myosin heavy chain 4	6	2	3
17	374286	CDRT1	CMT1A duplicated region transcript 1	5	2	2.5
17	10743	RAI1	retinoic acid induced 1	3	2	1.5
17	83450	DRC3	dynein regulatory complex subunit 3	2	1	2
17	5606	MAP2K3	mitogen-activated protein kinase kinase 3	3	1	3
17	3768	KCNJ12	potassium voltage-gated channel subfamily J member 12	6	5	1.2
17	9703	KIAA0100	KIAA0100	2	1	2
17	124925	SEZ6	seizure related 6 homolog	2	1	2
17	374786	EFCAB5	EF-hand calcium binding domain 5	3	2	1.5
17	79915	ATAD5	ATPase family, AAA domain containing 5	6	4	1.5
17	91607	SLFN11	schlafen family member 11	2	1	2
17	146857	SLFN13	schlafen family member 13	2	1	2
17	342618	SLFN14	schlafen family member 14	5	1	5
17	80179	MYO19	myosin XIX	3	1	3
17	84311	MRPL45	mitochondrial ribosomal protein L45	2	1	2
17	440435	GPR179	G protein-coupled receptor 179	3	2	1.5
17	390790	ARL5C	ADP ribosylation factor like GTPase 5C	4	1	4
17	284110	GSDMA	gasdermin A	4	1	4
17	342574	KRT27	keratin 27	4	1	4
17	162605	KRT28	keratin 28	2	1	2
17	390792	KRT39	keratin 39	3	2	1.5
17	125115	KRT40	keratin 40	12	5	2.4
17	85289	KRTAP4-5	keratin associated protein 4-5	7	1	7
17	83899	KRTAP9-2	keratin associated protein 9-2	2	1	2
17	83901	KRTAP9-8	keratin associated protein 9-8	2	1	2
17	3882	KRT32	keratin 32	7	3	2.33333
17	8689	KRT36	keratin 36	6	4	1.5
17	3860	KRT13	keratin 13	3	1	3
17	65266	WNK4	WNK lysine deficient protein kinase 4	4	2	2
17	672	BRCA1	BRCA1, DNA repair associated	4	3	1.33333
17	124790	HEXIM2	hexamethylene bisacetamide inducible 2	2	1	2
17	4137	MAPT	microtubule associated protein tau	3	1	3
17	124989	EFCAB13	EF-hand calcium binding domain 13	3	2	1.5
17	284076	TTLL6	tubulin tyrosine ligase like 6	2	1	2
17	11267	SNF8	SNF8, ESCRT-II complex subunit	2	1	2
17	84073	MYCBPAP	MYCBP associated protein	4	3	1.33333
17	64847	SPATA20	spermatogenesis associated 20	2	1	2
17	84643	KIF2B	kinesin family member 2B	4	2	2
17	8288	EPX	eosinophil peroxidase	3	1	3
17	124535	HSF5	heat shock transcription factor 5	2	1	2
17	124773	C17orf64	chromosome 17 open reading frame 64	2	1	2
17	9496	TBX4	T-box 4	3	2	1.5
17	162333	2017-03-10	membrane associated ring-CH-type finger 10	3	2	1.5
17	117246	FTSJ3	FtsJ homolog 3	3	1	3
17	374819	LRRC37A3	leucine rich repeat containing 37 member A3	4	1	4
17	9931	HELZ	helicase with zinc finger	2	1	2
17	22901	ARSG	arylsulfatase G	3	1	3
17	10350	ABCA9	ATP binding cassette subfamily A member 9	4	1	4
17	23460	ABCA6	ATP binding cassette subfamily A member 6	4	1	4
17	10349	ABCA10	ATP binding cassette subfamily A member 10	4	2	2
17	23461	ABCA5	ATP binding cassette subfamily A member 5	4	1	4
17	55028	C17orf80	chromosome 17 open reading frame 80	6	2	3
17	94015	TTYH2	tweety family member 2	4	3	1.33333
17	342510	CD300E	CD300e molecule	3	1	3
17	347741	OTOP3	otopetrin 3	4	2	2
17	283989	TSEN54	tRNA splicing endonuclease subunit 54	3	1	3
17	3993	LLGL2	LLGL2, scribble cell polarity complex component	3	2	1.5
17	201292	TRIM65	tripartite motif containing 65	3	1	3
17	84074	QRICH2	glutamine rich 2	9	7	1.28571
17	8877	SPHK1	sphingosine kinase 1	2	1	2
17	439921	MXRA7	matrix remodeling associated 7	2	1	2
17	100132174	LOC100132174	uncharacterized LOC100132174	2	1	2
17	100141515	C17orf99	chromosome 17 open reading frame 99	3	1	3
17	55036	CCDC40	coiled-coil domain containing 40	2	1	2
17	79092	CARD14	caspase recruitment domain family member 14	4	2	2
17	57674	RNF213	ring finger protein 213	13	10	1.3
17	9625	AATK	apoptosis associated tyrosine kinase	4	3	1.33333
17	124565	SLC38A10	solute carrier family 38 member 10	3	1	3
17	80233	FAAP100	Fanconi anemia core complex associated protein 100	2	1	2
17	83882	TSPAN10	tetraspanin 10	7	3	2.33333
17	339230	CCDC137	coiled-coil domain containing 137	3	1	3
17	284001	CCDC57	coiled-coil domain containing 57	6	3	2
17	284207	METRNL	meteorin like, glial cell differentiation regulator	2	1	2
18	116	ADCYAP1	adenylate cyclase activating polypeptide 1	2	1	2
18	84034	EMILIN2	elastin microfibril interfacer 2	3	2	1.5
18	23253	ANKRD12	ankyrin repeat domain 12	2	1	2
18	646000	SLC35G4	solute carrier family 35 member G4	3	1	3
18	342850	ANKRD62	ankyrin repeat domain 62	4	1	4
18	55125	CEP192	centrosomal protein 192	7	1	7
18	114799	ESCO1	establishment of sister chromatid cohesion N-acetyltransferase 1	2	1	2
18	4864	NPC1	NPC intracellular cholesterol transporter 1	4	1	4
18	147407	SLC25A52	solute carrier family 25 member 52	2	1	2
18	55250	ELP2	elongator acetyltransferase complex subunit 2	5	2	2.5
18	55034	MOCOS	molybdenum cofactor sulfurase	5	2	2.5
18	80206	FHOD3	formin homology 2 domain containing 3	6	1	6
18	8170	SLC14A2	solute carrier family 14 member 2	4	1	4
18	57724	EPG5	ectopic P-granules autophagy protein 5 homolog	2	1	2
18	83876	MRO	maestro	3	2	1.5
18	115701	ALPK2	alpha kinase 2	16	11	1.45455
18	89777	SERPINB12	serpin family B member 12	2	1	2
18	89778	SERPINB11	serpin family B member 11 (gene/pseudogene)	5	3	1.66667
18	5273	SERPINB10	serpin family B member 10	5	1	5
18	5271	SERPINB8	serpin family B member 8	3	1	3
18	79839	CCDC102B	coiled-coil domain containing 102B	5	1	5
18	25914	RTTN	rotatin	4	1	4
18	125704	FAM69C	family with sequence similarity 69 member C	4	1	4
18	84735	CNDP1	carnosine dipeptidase 1	2	1	2
18	374868	ATP9B	ATPase phospholipid transporting 9B (putative)	3	2	1.5
19	25759	SHC2	SHC adaptor protein 2	2	1	2
19	284451	ODF3L2	outer dense fiber of sperm tails 3 like 2	3	1	3
19	23526	ARHGAP45	Rho GTPase activating protein 45	3	2	1.5
19	126520	PLK5	polo like kinase 5	4	2	2
19	84444	DOT1L	DOT1 like histone lysine methyltransferase	3	1	3
19	4782	NFIC	nuclear factor I C	2	1	2
19	126326	GIPC3	GIPC PDZ domain containing family member 3	7	3	2.33333
19	170961	ANKRD24	ankyrin repeat domain 24	8	2	4
19	729359	PLIN4	perilipin 4	16	10	1.6
19	257062	CATSPERD	cation channel sperm associated auxiliary subunit delta	4	1	4
19	374877	C19orf45	chromosome 19 open reading frame 45	6	3	2
19	94025	MUC16	mucin 16, cell surface associated	94	39	2.41026
19	390882	OR7G2	olfactory receptor family 7 subfamily G member 2	2	1	2
19	7730	ZNF177	zinc finger protein 177	2	1	2
19	50509	COL5A3	collagen type V alpha 3 chain	8	6	1.33333
19	7087	ICAM5	intercellular adhesion molecule 5	2	1	2
19	5141	PDE4A	phosphodiesterase 4A	2	1	2
19	65095	KRI1	KRI1 homolog	4	1	4
19	126070	ZNF440	zinc finger protein 440	3	1	3
19	284391	ZNF844	zinc finger protein 844	5	3	1.66667
19	10224	ZNF443	zinc finger protein 443	10	1	10
19	65249	ZSWIM4	zinc finger SWIM-type containing 4	2	1	2
19	79173	C19orf57	chromosome 19 open reading frame 57	3	1	3
19	342979	PALM3	paralemmin 3	2	1	2
19	84658	ADGRE3	adhesion G protein-coupled receptor E3	2	1	2
19	30817	ADGRE2	adhesion G protein-coupled receptor E2	4	2	2
19	26664	OR7C1	olfactory receptor family 7 subfamily C member 1	4	1	4
19	390892	OR7A10	olfactory receptor family 7 subfamily A member 10	2	1	2
19	126402	CCDC105	coiled-coil domain containing 105	3	1	3
19	126370	OR1I1	olfactory receptor family 1 subfamily I member 1	9	4	2.25
19	114770	PGLYRP2	peptidoglycan recognition protein 2	6	2	3
19	11283	CYP4F8	cytochrome P450 family 4 subfamily F member 8	3	2	1.5
19	26532	OR10H3	olfactory receptor family 10 subfamily H member 3	3	2	1.5
19	126541	OR10H4	olfactory receptor family 10 subfamily H member 4	4	1	4
19	284434	NWD1	NACHT and WD repeat domain containing 1	6	1	6
19	27151	CPAMD8	C3 and PZP like, alpha-2-macroglobulin domain containing 8	9	8	1.125
19	83878	USHBP1	USH1 protein network component harmonin binding protein 1	5	4	1.25
19	100130519	TMEM221	transmembrane protein 221	2	1	2
19	199786	FAM129C	family with sequence similarity 129 member C	4	2	2
19	3594	IL12RB1	interleukin 12 receptor subunit beta 1	4	2	2
19	80726	KIAA1683	KIAA1683	9	3	3
19	79036	KXD1	KxDL motif containing 1	2	1	2
19	7639	ZNF85	zinc finger protein 85	6	3	2
19	7562	ZNF708	zinc finger protein 708	3	2	1.5
19	400682	LOC400682	zinc finger protein 100-like	9	6	1.5
19	7757	ZNF208	zinc finger protein 208	4	2	2
19	163223	ZNF676	zinc finger protein 676	2	1	2
19	388523	ZNF728	zinc finger protein 728	2	1	2
19	148213	ZNF681	zinc finger protein 681	3	1	3
19	91442	FAAP24	Fanconi anemia core complex associated protein 24	3	2	1.5
19	55094	GPATCH1	G-patch domain containing 1	4	3	1.33333
19	90075	ZNF30	zinc finger protein 30	4	2	2
19	53827	FXYD5	FXYD domain containing ion transport regulator 5	2	1	2
19	148109	FAM187B	family with sequence similarity 187 member B	3	1	3
19	93099	DMKN	dermokine	4	1	4
19	148137	PROSER3	proline and serine rich 3	3	1	3
19	83889	WDR87	WD repeat domain 87	9	4	2.25
19	23094	SIPA1L3	signal induced proliferation associated 1 like 3	4	2	2
19	1178	CLC	Charcot-Leyden crystal galectin	2	1	2
19	57716	PRX	periaxin	4	3	1.33333
19	1048	CEACAM5	carcinoembryonic antigen related cell adhesion molecule 5	8	1	8
19	5671	PSG3	pregnancy specific beta-1-glycoprotein 3	4	2	2
19	5669	PSG1	pregnancy specific beta-1-glycoprotein 1	4	2	2
19	5675	PSG6	pregnancy specific beta-1-glycoprotein 6	4	2	2
19	5673	PSG5	pregnancy specific beta-1-glycoprotein 5	3	2	1.5
19	5672	PSG4	pregnancy specific beta-1-glycoprotein 4	5	3	1.66667
19	7515	XRCC1	X-ray repair cross complementing 1	4	3	1.33333
19	284348	LYPD5	LY6/PLAUR domain containing 5	2	1	2
19	284349	ZNF283	zinc finger protein 283	5	3	1.66667
19	7638	ZNF221	zinc finger protein 221	6	1	6
19	7767	ZNF224	zinc finger protein 224	7	4	1.75
19	9310	ZNF235	zinc finger protein 235	3	2	1.5
19	26974	ZNF285	zinc finger protein 285	5	2	2.5
19	7733	ZNF180	zinc finger protein 180	5	2	2.5
19	125931	CEACAM20	carcinoembryonic antigen related cell adhesion molecule 20	7	2	3.5
19	147700	KLC3	kinesin light chain 3	2	1	2
19	24139	EML2	echinoderm microtubule associated protein like 2	2	1	2
19	729440	CCDC61	coiled-coil domain containing 61	3	2	1.5
19	83987	CCDC8	coiled-coil domain containing 8	2	1	2
19	728	C5AR1	complement C5a receptor 1	2	1	2
19	84215	ZNF541	zinc finger protein 541	2	1	2
19	64100	ELSPBP1	epididymal sperm binding protein 1	5	2	2.5
19	8605	PLA2G4C	phospholipase A2 group IVC	4	2	2
19	22900	CARD8	caspase recruitment domain family member 8	4	3	1.33333
19	93233	CCDC114	coiled-coil domain containing 114	4	3	1.33333
19	54854	FAM83E	family with sequence similarity 83 member E	3	2	1.5
19	23645	PPP1R15A	protein phosphatase 1 regulatory subunit 15A	5	3	1.66667
19	27294	DHDH	dihydrodiol dehydrogenase	3	1	3
19	3743	KCNA7	potassium voltage-gated channel subfamily A member 7	3	2	1.5
19	9476	NAPSA	napsin A aspartic peptidase	2	1	2
19	27180	SIGLEC9	sialic acid binding Ig like lectin 9	5	1	5
19	147645	VSIG10L	V-set and immunoglobulin domain containing 10 like	4	2	2
19	729767	CEACAM18	carcinoembryonic antigen related cell adhesion molecule 18	3	1	3
19	89858	SIGLEC12	sialic acid binding Ig like lectin 12 (gene/pseudogene)	9	6	1.5
19	3036	HAS1	hyaluronan synthase 1	2	1	2
19	84765	ZNF577	zinc finger protein 577	6	4	1.5
19	284371	ZNF841	zinc finger protein 841	3	1	3
19	90317	ZNF616	zinc finger protein 616	3	1	3
19	400713	ZNF880	zinc finger protein 880	4	3	1.33333
19	147658	ZNF534	zinc finger protein 534	7	3	2.33333
19	147660	ZNF578	zinc finger protein 578	4	1	4
19	55762	ZNF701	zinc finger protein 701	5	2	2.5
19	55769	ZNF83	zinc finger protein 83	2	1	2
19	7576	ZNF28	zinc finger protein 28	3	1	3
19	388559	ZNF888	zinc finger protein 888	5	3	1.66667
19	55786	ZNF415	zinc finger protein 415	5	2	2.5
19	112401	BIRC8	baculoviral IAP repeat containing 8	5	1	5
19	126017	ZNF813	zinc finger protein 813	3	2	1.5
19	441864	TARM1	T cell-interacting, activating receptor on myeloid cells 1	2	1	2
19	11025	LILRB3	leukocyte immunoglobulin like receptor B3	9	5	1.8
19	79168	LILRA6	leukocyte immunoglobulin like receptor A6	11	2	5.5
19	11026	LILRA3	leukocyte immunoglobulin like receptor A3	4	1	4
19	3903	LAIR1	leukocyte associated immunoglobulin like receptor 1	3	1	3
19	11027	LILRA2	leukocyte immunoglobulin like receptor A2	10	4	2.5
19	11006	LILRB4	leukocyte immunoglobulin like receptor B4	4	1	4
19	9437	NCR1	natural cytotoxicity triggering receptor 1	2	1	2
19	51206	GP6	glycoprotein VI platelet	9	5	1.8
19	5794	PTPRH	protein tyrosine phosphatase, receptor type H	8	3	2.66667
19	284297	SSC5D	scavenger receptor cysteine rich family member with 5 domains	4	2	2
19	646643	SBK2	SH3 domain binding kinase family member 2	2	1	2
19	84922	FIZ1	FLT3 interacting zinc finger 1	2	1	2
19	729974	RFPL4AL1	ret finger protein like 4A like 1	5	1	5
19	204801	NLRP11	NLR family pyrin domain containing 11	4	2	2
19	126205	NLRP8	NLR family pyrin domain containing 8	6	3	2
19	63934	ZNF667	zinc finger protein 667	2	1	2
19	388566	ZNF470	zinc finger protein 470	3	2	1.5
19	114026	ZIM3	zinc finger imprinted 3	5	1	5
19	390980	ZNF805	zinc finger protein 805	3	1	3
19	646862	RNF225	ring finger protein 225	3	1	3
20	642636	RAD21L1	RAD21 cohesin complex component like 1	2	1	2
20	10326	SIRPB1	signal regulatory protein beta 1	3	1	3
20	140885	SIRPA	signal regulatory protein alpha	2	1	2
20	7053	TGM3	transglutaminase 3	3	1	3
20	57506	MAVS	mitochondrial antiviral signaling protein	3	1	3
20	1114	CHGB	chromogranin B	5	1	5
20	8195	MKKS	McKusick-Kaufman syndrome	3	2	1.5
20	128710	SLX4IP	SLX4 interacting protein	2	1	2
20	55614	KIF16B	kinesin family member 16B	4	3	1.33333
20	6238	RRBP1	ribosome binding protein 1	6	3	2
20	26074	CFAP61	cilia and flagella associated protein 61	2	1	2
20	22981	NINL	ninein like	4	2	2
20	171023	ASXL1	additional sex combs like 1, transcriptional regulator	3	1	3
20	128859	BPIFB6	BPI fold containing family B member 6	3	1	3
20	149954	BPIFB4	BPI fold containing family B member 4	7	3	2.33333
20	8904	CPNE1	copine 1	2	1	2
20	140710	SOGA1	suppressor of glucose, autophagy associated 1	2	1	2
20	140699	MROH8	maestro heat like repeat family member 8	4	2	2
20	671	BPI	bactericidal/permeability-increasing protein	3	1	3
20	3929	LBP	lipopolysaccharide binding protein	3	2	1.5
20	11122	PTPRT	protein tyrosine phosphatase, receptor type T	3	1	3
20	60598	KCNK15	potassium two pore domain channel subfamily K member 15	5	1	5
20	8785	MATN4	matrilin 4	3	2	1.5
20	10816	SPINT3	serine peptidase inhibitor, Kunitz type 3	2	1	2
20	140831	ZSWIM3	zinc finger SWIM-type containing 3	2	1	2
20	63925	ZNF335	zinc finger protein 335	2	1	2
20	57169	ZNFX1	zinc finger NFX1-type containing 1	3	2	1.5
20	140876	FAM65C	family with sequence similarity 65 member C	2	1	2
20	140690	CTCFL	CCCTC-binding factor like	5	2	2.5
20	81030	ZBP1	Z-DNA binding protein 1	5	1	5
20	140731	ANKRD60	ankyrin repeat domain 60	4	3	1.33333
20	1002	CDH4	cadherin 4	2	1	2
20	26164	MTG2	mitochondrial ribosome associated GTPase 2	2	1	2
20	3911	LAMA5	laminin subunit alpha 5	9	7	1.28571
20	1299	COL9A3	collagen type IX alpha 3 chain	2	1	2
20	57642	COL20A1	collagen type XX alpha 1 chain	3	2	1.5
20	79144	PPDPF	pancreatic progenitor cell differentiation and proliferation factor	2	1	2
20	6725	SRMS	src-related kinase lacking C-terminal regulatory tyrosine and N-terminal myristylation sites	7	4	1.75
21	149998	LIPI	lipase I	5	1	5
21	5651	TMPRSS15	transmembrane protease, serine 15	4	1	4
21	29104	N6AMT1	N-6 adenine-specific DNA methyltransferase 1 (putative)	3	2	1.5
21	26046	LTN1	listerin E3 ubiquitin protein ligase 1	4	2	2
21	337878	KRTAP7-1	keratin associated protein 7-1 (gene/pseudogene)	3	1	3
21	6651	SON	SON DNA binding protein	3	2	1.5
21	2114	ETS2	ETS proto-oncogene 2, transcription factor	3	2	1.5
21	54014	BRWD1	bromodomain and WD repeat domain containing 1	5	2	2.5
21	150084	IGSF5	immunoglobulin superfamily member 5	3	1	3
21	89766	UMODL1	uromodulin like 1	6	5	1.2
21	64699	TMPRSS3	transmembrane protease, serine 3	3	1	3
21	150094	SIK1	salt inducible kinase 1	2	1	2
21	23308	ICOSLG	inducible T-cell costimulator ligand	4	2	2
21	386677	KRTAP10-1	keratin associated protein 10-1	4	1	4
21	386679	KRTAP10-2	keratin associated protein 10-2	4	1	4
21	386680	KRTAP10-5	keratin associated protein 10-5	5	4	1.25
21	386674	KRTAP10-6	keratin associated protein 10-6	4	3	1.33333
21	386676	KRTAP10-9	keratin associated protein 10-9	4	3	1.33333
21	353333	KRTAP10-10	keratin associated protein 10-10	6	3	2
21	10841	FTCD	formimidoyltransferase cyclodeaminase	2	1	2
21	5116	PCNT	pericentrin	20	14	1.42857
22	57553	MICAL3	microtubule associated monooxygenase, calponin and LIM domain containing 3	7	5	1.4
22	8218	CLTCL1	clathrin heavy chain like 1	2	1	2
22	421	ARVCF	armadillo repeat gene deleted in velocardiofacial syndrome	3	1	3
22	150223	YDJC	YdjC homolog (bacterial)	2	1	2
22	28780	IGLV5-48	immunoglobulin lambda variable 5-48 (non-functional)	11	4	2.75
22	28781	IGLV5-45	immunoglobulin lambda variable 5-45	3	1	3
22	129025	ZNF280A	zinc finger protein 280A	6	4	1.5
22	28794	IGLV3-24	immunoglobulin lambda variable 3-24 (pseudogene)	2	1	2
22	66035	SLC2A11	solute carrier family 2 member 11	4	1	4
22	84700	MYO18B	myosin XVIIIB	8	6	1.33333
22	23544	SEZ6L	seizure related 6 homolog like	2	1	2
22	89781	HPS4	HPS4, biogenesis of lysosomal organelles complex 3 subunit 2	6	1	6
22	83999	KREMEN1	kringle containing transmembrane protein 1	3	2	1.5
22	266629	SEC14L3	SEC14 like lipid binding 3	3	1	3
22	9814	SFI1	SFI1 centrin binding protein	5	2	2.5
22	253143	PRR14L	proline rich 14 like	5	3	1.66667
22	10739	RFPL2	ret finger protein like 2	5	1	5
22	80831	APOL5	apolipoprotein L5	4	1	4
22	80833	APOL3	apolipoprotein L3	2	1	2
22	8542	APOL1	apolipoprotein L1	7	2	3.5
22	80020	FOXRED2	FAD dependent oxidoreductase domain containing 2	3	2	1.5
22	114904	C1QTNF6	C1q and tumor necrosis factor related protein 6	3	1	3
22	11078	TRIOBP	TRIO and F-actin binding protein	7	4	1.75
22	140564	APOBEC3D	apolipoprotein B mRNA editing enzyme catalytic subunit 3D	2	1	2
22	164668	APOBEC3H	apolipoprotein B mRNA editing enzyme catalytic subunit 3H	6	1	6
22	150356	CHADL	chondroadherin like	2	1	2
22	6942	TCF20	transcription factor 20	4	2	2
22	64800	EFCAB6	EF-hand calcium binding domain 6	4	1	4
22	553158	PRR5-ARHGAP8	PRR5-ARHGAP8 readthrough	5	4	1.25
22	26150	RIBC2	RIB43A domain with coiled-coils 2	2	1	2
22	9620	CELSR1	cadherin EGF LAG seven-pass G-type receptor 1	12	7	1.71429
22	6300	MAPK12	mitogen-activated protein kinase 12	4	3	1.33333
22	113730	KLHDC7B	kelch domain containing 7B	3	2	1.5
22	410	ARSA	arylsulfatase A	3	1	3
23	389840	MAP3K15	mitogen-activated protein kinase kinase kinase 15	2	1	2
23	347442	DCAF8L2	DDB1 and CUL4 associated factor 8 like 2	2	1	2
23	4114	MAGEB3	MAGE family member B3	2	1	2
23	1756	DMD	dystrophin	4	2	2
23	7317	UBA1	ubiquitin like modifier activating enzyme 1	2	1	2
23	7076	TIMP1	TIMP metallopeptidase inhibitor 1	3	1	3
23	6756	SSX1	SSX family member 1	2	1	2
23	392490	FLJ44635	TPT1-like protein	2	1	2
23	100131755	ARMCX4	armadillo repeat containing, X-linked 4	7	2	3.5
23	203447	NRK	Nik related kinase	3	1	3
23	139081	MAGEC3	MAGE family member C3	5	1	5
23	5365	PLXNB3	plexin B3	3	1	3
23	2316	FLNA	filamin A	2	1	2
23	30848	CTAG2	cancer/testis antigen 2	2	1	2
24	4267	CD99	CD99 molecule	3	1	3

## Sheet: H. sapiens ZCR genes
H. sapiens
Ontology	ID	Description	GeneRatio	BgRatio	pvalue	p.adjust	qvalue	geneID	Count
biological process	GO:0048387	negative regulation of retinoic acid receptor signaling pathway	6/193	29/16655	8.52379e-07	0.000943593	0.000926701	PRAMEF15/PRAMEF19/PRAMEF20/PRAMEF5/PRAMEF8/PRAMEF9	6
biological process	GO:0000042	protein targeting to Golgi	5/193	18/16655	1.50391e-06	0.000943593	0.000926701	RGPD1/RGPD2/RGPD4/RGPD5/RGPD6	5
biological process	GO:0072600	establishment of protein localization to Golgi	5/193	20/16655	2.67053e-06	0.000943593	0.000926701	RGPD1/RGPD2/RGPD4/RGPD5/RGPD6	5
biological process	GO:0048385	regulation of retinoic acid receptor signaling pathway	6/193	35/16655	2.749e-06	0.000943593	0.000926701	PRAMEF15/PRAMEF19/PRAMEF20/PRAMEF5/PRAMEF8/PRAMEF9	6
biological process	GO:0000301	retrograde transport, vesicle recycling within Golgi	5/193	23/16655	5.63448e-06	0.00154723	0.00151953	RGPD1/RGPD2/RGPD4/RGPD5/RGPD6	5
biological process	GO:0006342	chromatin silencing	9/193	116/16655	8.19788e-06	0.00187595	0.00184237	H2AFB1/H2AFB2/H2AFB3/HIST2H2AA3/HIST2H2AA4/HIST2H3A/HIST2H3C/HIST2H4A/HIST2H4B	9
biological process	GO:0006891	intra-Golgi vesicle-mediated transport	6/193	44/16655	1.09634e-05	0.00215038	0.00211189	NSF/RGPD1/RGPD2/RGPD4/RGPD5/RGPD6	6
biological process	GO:0045814	negative regulation of gene expression, epigenetic	10/193	164/16655	2.1654e-05	0.00362316	0.0035583	GTF2H2/H2AFB1/H2AFB2/H2AFB3/HIST2H2AA3/HIST2H2AA4/HIST2H3A/HIST2H3C/HIST2H4A/HIST2H4B	10
biological process	GO:0048384	retinoic acid receptor signaling pathway	6/193	51/16655	2.61505e-05	0.00362316	0.0035583	PRAMEF15/PRAMEF19/PRAMEF20/PRAMEF5/PRAMEF8/PRAMEF9	6
biological process	GO:0034067	protein localization to Golgi apparatus	5/193	31/16655	2.63886e-05	0.00362316	0.0035583	RGPD1/RGPD2/RGPD4/RGPD5/RGPD6	5
biological process	GO:0018298	protein-chromophore linkage	3/193	15/16655	0.000629056	0.0785176	0.077112	OPN1LW/OPN1MW/OPN1MW2	3
biological process	GO:0032776	DNA methylation on cytosine	4/193	35/16655	0.000690942	0.0790553	0.0776401	HIST2H3A/HIST2H3C/HIST2H4A/HIST2H4B	4
biological process	GO:0007586	digestion	8/193	169/16655	0.000801795	0.0846818	0.0831659	AMY1A/AMY1B/AMY1C/AMY2A/PGA3/PGA4/PGA5/PRSS3P2	8
biological process	GO:0040029	regulation of gene expression, epigenetic	10/193	260/16655	0.000927477	0.090959	0.0893307	GTF2H2/H2AFB1/H2AFB2/H2AFB3/HIST2H2AA3/HIST2H2AA4/HIST2H3A/HIST2H3C/HIST2H4A/HIST2H4B	10
biological process	GO:0042147	retrograde transport, endosome to Golgi	5/193	66/16655	0.0010003	0.0915605	0.0899214	FAM21A/FAM21C/WASH1/WASH3P/SNX6	5
molecular function	GO:0016160	amylase activity	4/204	6/16742	3.15028e-07	8.22224e-05	7.52752e-05	AMY1A/AMY1B/AMY1C/AMY2A	4
molecular function	GO:0042974	retinoic acid receptor binding	6/204	46/16742	1.89764e-05	0.00247642	0.00226718	PRAMEF15/PRAMEF19/PRAMEF20/PRAMEF5/PRAMEF8/PRAMEF9	6
molecular function	GO:0004364	glutathione transferase activity	4/204	27/16742	0.000301519	0.0262322	0.0240157	GSTM1/GSTT1/GSTT2/GSTT2B	4
molecular function	GO:0009881	photoreceptor activity	3/204	15/16742	0.000728021	0.0475034	0.0434897	OPN1LW/OPN1MW/OPN1MW2	3
molecular function	GO:0001848	complement binding	3/204	19/16742	0.00149576	0.0622323	0.0569741	C4A/C4B/CR1	3
molecular function	GO:0004062	aryl sulfotransferase activity	2/204	6/16742	0.00214594	0.0622323	0.0569741	SULT1A3/SULT1A4	2
molecular function	GO:0004111	creatine kinase activity	2/204	6/16742	0.00214594	0.0622323	0.0569741	CKMT1A/CKMT1B	2
molecular function	GO:0008821	crossover junction endodeoxyribonuclease activity	2/204	6/16742	0.00214594	0.0622323	0.0569741	SLX1A/SLX1B	2
molecular function	GO:0017108	5'-flap endonuclease activity	2/204	6/16742	0.00214594	0.0622323	0.0569741	SLX1A/SLX1B	2
cellular component	GO:0000786	nucleosome	9/222	103/17839	5.54695e-06	0.000687417	0.000626117	H2AFB1/H2AFB2/H2AFB3/HIST2H2AA3/HIST2H2AA4/HIST2H3A/HIST2H3C/HIST2H4A/HIST2H4B	9
cellular component	GO:0044815	DNA packaging complex	9/222	109/17839	8.83508e-06	0.000687417	0.000626117	H2AFB1/H2AFB2/H2AFB3/HIST2H2AA3/HIST2H2AA4/HIST2H3A/HIST2H3C/HIST2H4A/HIST2H4B	9
cellular component	GO:0071203	WASH complex	4/222	12/17839	1.06852e-05	0.000687417	0.000626117	FAM21A/FAM21C/WASH1/WASH3P	4
cellular component	GO:0031906	late endosome lumen	3/222	7/17839	6.41416e-05	0.00247587	0.00225508	PGA3/PGA4/PGA5	3
cellular component	GO:0097486	multivesicular body lumen	3/222	7/17839	6.41416e-05	0.00247587	0.00225508	PGA3/PGA4/PGA5	3
cellular component	GO:0000439	core TFIIH complex	3/222	9/17839	0.000151125	0.00486119	0.0044277	GTF2H2/GTF2H2C/GTF2H2C_2	3
cellular component	GO:0032993	protein-DNA complex	9/222	176/17839	0.000366922	0.0101166	0.00921442	H2AFB1/H2AFB2/H2AFB3/HIST2H2AA3/HIST2H2AA4/HIST2H3A/HIST2H3C/HIST2H4A/HIST2H4B	9
cellular component	GO:0042622	photoreceptor outer segment membrane	3/222	17/17839	0.00113658	0.0274201	0.0249749	OPN1LW/OPN1MW/OPN1MW2	3
cellular component	GO:0035327	transcriptionally active chromatin	3/222	21/17839	0.00214298	0.0459551	0.0418571	H2AFB1/H2AFB2/H2AFB3	3
cellular component	GO:0001533	cornified envelope	4/222	46/17839	0.00252994	0.0488278	0.0444736	LCE3B/LCE3C/LCE1D/LCE1E	4
cellular component	GO:0031904	endosome lumen	3/222	24/17839	0.00317292	0.0556703	0.050706	PGA3/PGA4/PGA5	3
kegg pathway	hsa03008	Ribosome biogenesis in eukaryotes	18/100	106/7240	2.49099e-15	3.03901e-13	2.7532e-13	LOC100288562/NXF2/NXF2B/RNA5S1/RNA5S10/RNA5S11/RNA5S12/RNA5S14/RNA5S15/RNA5S16/RNA5S2/RNA5S3/RNA5S4/RNA5S5/RNA5S8/RNA5S9/SNORD3C/RNA5S7	18
kegg pathway	hsa03010	Ribosome	15/100	154/7240	2.22566e-09	1.35765e-07	1.22997e-07	RNA5S1/RNA5S10/RNA5S11/RNA5S12/RNA5S14/RNA5S15/RNA5S16/RNA5S2/RNA5S3/RNA5S4/RNA5S5/RNA5S8/RNA5S9/RPS17/RNA5S7	15
kegg pathway	hsa05322	Systemic lupus erythematosus	11/100	133/7240	1.87201e-06	7.61286e-05	6.89689e-05	C4A/C4B/H2AFB1/H2AFB2/H2AFB3/HIST2H2AA3/HIST2H2AA4/HIST2H3A/HIST2H3C/HIST2H4A/HIST2H4B	11
kegg pathway	hsa03013	RNA transport	12/100	171/7240	3.54083e-06	0.000107995	9.78388e-05	EIF3C/EIF3CL/NXF2/NXF2B/PABPC1L2B/RGPD1/RGPD2/RGPD4/RGPD5/SMN1/SMN2/SNORD3C	12
kegg pathway	hsa05204	Chemical carcinogenesis	8/100	82/7240	1.53409e-05	0.000374317	0.000339114	GSTM1/GSTT1/GSTT2/GSTT2B/SULT1A3/UGT2B28/SULT1A4/UGT2B17	8
kegg pathway	hsa00982	Drug metabolism - cytochrome P450	6/100	70/7240	0.000383436	0.00779652	0.00706329	GSTM1/GSTT1/GSTT2/GSTT2B/UGT2B28/UGT2B17	6
kegg pathway	hsa00980	Metabolism of xenobiotics by cytochrome P450	6/100	74/7240	0.000518218	0.0090318	0.00818239	GSTM1/GSTT1/GSTT2/GSTT2B/UGT2B28/UGT2B17	6
kegg pathway	hsa05034	Alcoholism	9/100	180/7240	0.000808065	0.012323	0.0111641	H2AFB1/H2AFB2/H2AFB3/HIST2H2AA3/HIST2H2AA4/HIST2H3A/HIST2H3C/HIST2H4A/HIST2H4B	9
kegg pathway	hsa00500	Starch and sucrose metabolism	4/100	36/7240	0.0014378	0.0194901	0.0176572	AMY1A/AMY1B/AMY1C/AMY2A	4
kegg pathway	hsa04973	Carbohydrate digestion and absorption	4/100	44/7240	0.00304569	0.0360508	0.0326604	AMY1A/AMY1B/AMY1C/AMY2A	4
kegg pathway	hsa01524	Platinum drug resistance	5/100	73/7240	0.00325048	0.0360508	0.0326604	GSTM1/GSTT1/GSTT2/GSTT2B/PDPK1	5
kegg pathway	hsa00480	Glutathione metabolism	4/100	54/7240	0.00638823	0.064947	0.058839	GSTM1/GSTT1/GSTT2/GSTT2B	4
