# Supplementary material for: Immune gene variation associated with chromosome-scale differences among individual zebrafish genomes
Source: Sci Rep. 2023 May 13;13:7777. doi: 10.1038/s41598-023-34467-3 (PMC10183018; doi:10.1038/s41598-023-34467-3)
Supplement: Supplementary file 3 — Supplementary Table S11. [file 41598_2023_34467_MOESM3_ESM.xlsx]

## Sheet: Summary
Summary of MHC, NLR, and all genes found overlapping with ZCRs for the zebrafish and human genomes.
Number and percentage of genes with exons overlapping with Zero Coverage Regions (ZCRs), per chromosome and sample. ZCRs were defined as intervals of at least 2kb with no mapped regions. 'Dr' refers to all three zebrafish samples, 'Hs' refers to all three human samples. Exons overlapping with ZCRs were identified based on canonical Ensembl gene models, v85. ‘MHC genes’ and ‘NLR genes’ were each c…
Sample	Total Genes	N Overlap	% Genes	Gene Set
CG2	26801	625	2.33	All Genes
CG1	26801	1056	3.94	All Genes
AB3	26801	519	1.94	All Genes
Dr	26801	1461	5.45	All Genes
CHM	26998	16	0.06	All Genes
CEU	26998	14	0.05	All Genes
YRI	26998	13	0.05	All Genes
Hs	26998	36	0.13	All Genes
Sample	Total Genes	N Overlap	% Genes	Gene Set
CG2	42	7	16.7	MHC Genes
CG1	42	18	42.9	MHC Genes
AB3	42	19	45.2	MHC Genes
Dr	42	26	61.9	MHC Genes
Hs	37	0	0	MHC Genes
Sample	Total Genes	N Overlap	% Genes	Gene Set
CG2	310	84	27.1	NLR Genes
CG1	310	141	45.5	NLR Genes
AB3	310	76	24.5	NLR Genes
Dr	310	194	62.6	NLR Genes
Hs	25	0	0	NLR Genes

## Sheet: Genes with ZCRs per chromosome
Where applicable, calculation of % genes is made from the total number of zebrafish genes (n = 26,801) or the total number of human genes (n = 26,998)
Where application, calculation of % genes is made from the total number of zebrafish MHC genes (n = 42) or zebrafish NLR genes (n = 310)
Sample	Gene Set	Chromosome	N Genes	% Genes
CG2	All Genes	1	30	0.11
CG2	All Genes	2	27	0.1
CG2	All Genes	3	63	0.24
CG2	All Genes	4	147	0.55
CG2	All Genes	5	17	0.06
CG2	All Genes	6	8	0.03
CG2	All Genes	7	60	0.22
CG2	All Genes	8	20	0.07
CG2	All Genes	9	14	0.05
CG2	All Genes	10	5	0.02
CG2	All Genes	11	6	0.02
CG2	All Genes	12	27	0.1
CG2	All Genes	13	12	0.04
CG2	All Genes	14	2	0.01
CG2	All Genes	15	27	0.1
CG2	All Genes	16	8	0.03
CG2	All Genes	17	6	0.02
CG2	All Genes	18	2	0.01
CG2	All Genes	19	31	0.12
CG2	All Genes	20	5	0.02
CG2	All Genes	21	16	0.06
CG2	All Genes	22	62	0.23
CG2	All Genes	23	9	0.03
CG2	All Genes	24	16	0.06
CG2	All Genes	25	5	0.02
Sample	Gene Set	Chromosome	N Genes	% Genes
CG1	All Genes	1	94	0.35
CG1	All Genes	2	34	0.13
CG1	All Genes	3	89	0.33
CG1	All Genes	4	189	0.71
CG1	All Genes	5	30	0.11
CG1	All Genes	6	17	0.06
CG1	All Genes	7	89	0.33
CG1	All Genes	8	20	0.07
CG1	All Genes	9	28	0.1
CG1	All Genes	10	17	0.06
CG1	All Genes	11	16	0.06
CG1	All Genes	12	34	0.13
CG1	All Genes	13	17	0.06
CG1	All Genes	14	18	0.07
CG1	All Genes	15	45	0.17
CG1	All Genes	16	22	0.08
CG1	All Genes	17	22	0.08
CG1	All Genes	18	14	0.05
CG1	All Genes	19	38	0.14
CG1	All Genes	20	16	0.06
CG1	All Genes	21	25	0.09
CG1	All Genes	22	106	0.4
CG1	All Genes	23	21	0.08
CG1	All Genes	24	27	0.1
CG1	All Genes	25	28	0.1
Sample	Gene Set	Chromosome	N Genes	% Genes
AB3	All Genes	1	35	0.13
AB3	All Genes	2	28	0.1
AB3	All Genes	3	60	0.22
AB3	All Genes	4	125	0.47
AB3	All Genes	5	16	0.06
AB3	All Genes	6	3	0.01
AB3	All Genes	7	45	0.17
AB3	All Genes	8	18	0.07
AB3	All Genes	9	6	0.02
AB3	All Genes	10	6	0.02
AB3	All Genes	11	6	0.02
AB3	All Genes	12	24	0.09
AB3	All Genes	13	13	0.05
AB3	All Genes	14	10	0.04
AB3	All Genes	15	13	0.05
AB3	All Genes	16	6	0.02
AB3	All Genes	17	4	0.01
AB3	All Genes	18	10	0.04
AB3	All Genes	19	14	0.05
AB3	All Genes	20	9	0.03
AB3	All Genes	21	10	0.04
AB3	All Genes	22	34	0.13
AB3	All Genes	23	4	0.01
AB3	All Genes	24	1	0
AB3	All Genes	25	19	0.07
Sample	Gene Set	Chromosome	N Genes	% Genes
CHM1	All Genes	1	3	0.01
CHM1	All Genes	10	1	0
CHM1	All Genes	12	2	0.01
CHM1	All Genes	17	1	0
CHM1	All Genes	19	2	0.01
CHM1	All Genes	20	4	0.01
CHM1	All Genes	22	3	0.01
CEU	All Genes	1	4	0.01
CEU	All Genes	4	2	0.01
CEU	All Genes	8	2	0.01
CEU	All Genes	11	1	0
CEU	All Genes	12	2	0.01
CEU	All Genes	17	2	0.01
CEU	All Genes	19	1	0
YRI	All Genes	3	1	0
YRI	All Genes	8	1	0
YRI	All Genes	9	2	0.01
YRI	All Genes	11	2	0.01
YRI	All Genes	13	1	0
YRI	All Genes	14	1	0
YRI	All Genes	17	2	0.01
YRI	All Genes	20	3	0.01
Sample	Gene Set	Chromosome	N Genes	% Genes
Dr	All Genes	1	111	0.41
Dr	All Genes	2	62	0.23
Dr	All Genes	3	116	0.43
Dr	All Genes	4	335	1.25
Dr	All Genes	5	39	0.15
Dr	All Genes	6	21	0.08
Dr	All Genes	7	122	0.46
Dr	All Genes	8	35	0.13
Dr	All Genes	9	36	0.13
Dr	All Genes	10	22	0.08
Dr	All Genes	11	21	0.08
Dr	All Genes	12	44	0.16
Dr	All Genes	13	25	0.09
Dr	All Genes	14	26	0.1
Dr	All Genes	15	55	0.21
Dr	All Genes	16	24	0.09
Dr	All Genes	17	26	0.1
Dr	All Genes	18	19	0.07
Dr	All Genes	19	48	0.18
Dr	All Genes	20	20	0.08
Dr	All Genes	21	28	0.1
Dr	All Genes	22	137	0.51
Dr	All Genes	23	27	0.1
Dr	All Genes	24	30	0.11
Dr	All Genes	25	32	0.12
Sample	Gene Set	Chromosome	N Genes	% Genes
Hs	All Genes	1	7	0.03
Hs	All Genes	3	1	0
Hs	All Genes	4	2	0.01
Hs	All Genes	8	3	0.01
Hs	All Genes	9	2	0.01
Hs	All Genes	10	1	0
Hs	All Genes	11	3	0.01
Hs	All Genes	12	3	0.01
Hs	All Genes	13	1	0
Hs	All Genes	14	1	0
Hs	All Genes	17	2	0.01
Hs	All Genes	19	3	0.01
Hs	All Genes	20	4	0.02
Hs	All Genes	22	3	0.01
Sample	Gene Set	Chromosome	N Genes	% Genes
CG2	MHC Genes	3	1	2.38
CG2	MHC Genes	8	4	9.52
CG2	MHC Genes	19	2	4.76
CG1	MHC Genes	1	1	2.38
CG1	MHC Genes	8	3	7.14
CG1	MHC Genes	19	2	4.76
CG1	MHC Genes	22	2	4.76
CG1	MHC Genes	25	10	23.8
AB3	MHC Genes	8	7	16.7
AB3	MHC Genes	22	2	4.76
AB3	MHC Genes	25	10	23.8
Sample	Gene Set	Chromosome	N Genes	% Genes
CG2	NLR Genes	3	4	1.29
CG2	NLR Genes	4	60	19.4
CG2	NLR Genes	8	2	0.65
CG2	NLR Genes	13	1	0.32
CG2	NLR Genes	15	6	1.94
CG2	NLR Genes	17	3	0.97
CG2	NLR Genes	19	1	0.32
CG2	NLR Genes	22	7	2.26
CG1	NLR Genes	1	22	7.1
CG1	NLR Genes	3	4	1.29
CG1	NLR Genes	4	89	28.7
CG1	NLR Genes	8	2	0.65
CG1	NLR Genes	13	1	0.32
CG1	NLR Genes	15	8	2.58
CG1	NLR Genes	17	3	0.97
CG1	NLR Genes	19	1	0.32
CG1	NLR Genes	22	11	3.55
AB3	NLR Genes	3	4	1.29
AB3	NLR Genes	4	71	22.9
AB3	NLR Genes	15	1	0.32
Sample	Gene Set	Chromosome	N Genes	% Genes
Dr	MHC Genes	1	1	2.38
Dr	MHC Genes	3	1	2.38
Dr	MHC Genes	8	10	23.8
Dr	MHC Genes	19	2	4.76
Dr	MHC Genes	22	2	4.76
Dr	MHC Genes	25	10	23.8
Dr	NLR Genes	1	22	7.1
Dr	NLR Genes	3	5	1.61
Dr	NLR Genes	4	141	45.5
Dr	NLR Genes	8	2	0.65
Dr	NLR Genes	13	1	0.32
Dr	NLR Genes	15	8	2.58
Dr	NLR Genes	17	3	0.97
Dr	NLR Genes	19	1	0.32
Dr	NLR Genes	22	11	3.55
